# Supplementary material for: Using High-Throughput Phenotyping Analysis to Decipher the Phenotypic Components and Genetic Architecture of Maize Seedling Salt Tolerance
Source: Genes (Basel). 2023 Sep 7;14(9):1771. doi: 10.3390/genes14091771 (PMC10530905; doi:10.3390/genes14091771)
Supplement: Supplementary file 1 [file genes-14-01771-s001.zip]

Archive with 1 entries (1 files):
- genes-2574236-supplementary.xlsx
