# Supplementary material for: Using High-Throughput Phenotyping Analysis to Decipher the Phenotypic Components and Genetic Architecture of Maize Seedling Salt Tolerance
Source: Genes (Basel). 2023 Sep 7;14(9):1771. doi: 10.3390/genes14091771 (PMC10530905; doi:10.3390/genes14091771)
Supplement: Supplementary file 1 [file genes-14-01771-s001.zip › genes-2574236-supplementary.xlsx]

## Sheet: Sheet1
Treat	Lines	Timestamp	Subpopulation	DB(mm³)	PH(mm)	NDVI		Treat	lines	Timestamp	Subpopulation	DB(mm³)	PH(mm)	NDVI
CK	CIMBL13	T1	TST	560929	80.397	0.214955		SALT	CIMBL13	T1	TST	363788	21.7345	0.156815
CK	CIMBL133	T1	TST	820232	91.253	0.182995		SALT	CIMBL133	T1	TST	1141765	48.3655	0.164895
CK	CIMBL138	T1	TST	983939	84.0265	0.16085		SALT	CIMBL138	T1	TST	1460305	40.2145	0.139095
CK	CIMBL139	T1	TST	985182	71.3195	0.16004		SALT	CIMBL139	T1	TST	1309495	37.113	0.14053
CK	CIMBL14	T1	TST	721612	59.4125	0.1593		SALT	CIMBL14	T1	TST	1328450	42.4515	0.14261
CK	CIMBL140	T1	TST	921401	85.8075	0.14063		SALT	CIMBL140	T1	TST	1193695	39.9705	0.145935
CK	CIMBL141	T1	Mixed	1159925	143.052	0.23319		SALT	CIMBL141	T1	Mixed	1806240	49.9695	0.149275
CK	CIMBL142	T1	TST	1224330	53.831	0.151405		SALT	CIMBL142	T1	TST	1443190	46.443	0.146445
CK	CIMBL143	T1	Mixed	1811850	53.989	0.133555		SALT	CIMBL143	T1	Mixed	1446715	44.3505	0.1304
CK	CIMBL145	T1	SS	1623930	82.834	0.160125		SALT	CIMBL145	T1	SS	2006440	55.81	0.137695
CK	CIMBL147	T1	TST	1786970	83.0415	0.145045		SALT	CIMBL147	T1	TST	2470445	66.1245	0.152245
CK	CIMBL148	T1	TST	1762540	104.41	0.167525		SALT	CIMBL148	T1	TST	1969180	61.7295	0.15265
CK	CIMBL149	T1	TST	2342645	161.851	0.21239		SALT	CIMBL149	T1	TST	1997385	61.2465	0.16823
CK	CIMBL15	T1	TST	2351780	115.36	0.23611		SALT	CIMBL15	T1	TST	1728670	71.3775	0.18293
CK	CIMBL150	T1	TST	2298820	131.494	0.214805		SALT	CIMBL150	T1	TST	1759570	58.486	0.15167
CK	CIMBL151	T1	TST	2117950	135.928	0.19742		SALT	CIMBL151	T1	TST	1959445	56.0315	0.154045
CK	CIMBL153	T1	TST	947443	106.441	0.209095		SALT	CIMBL153	T1	TST	1985390	57.946	0.159615
CK	CIMBL154	T1	Mixed	1168416	93.0305	0.182835		SALT	CIMBL154	T1	Mixed	1815890	54.9555	0.156675
CK	CIMBL155	T1	TST	1577655	96.6205	0.22555		SALT	CIMBL155	T1	TST	1931695	66.0145	0.16995
CK	CIMBL157	T1	TST	2131735	115.594	0.22438		SALT	CIMBL157	T1	TST	2346925	56.471	0.16673
CK	CIMBL16	T1	TST	1659810	121.507	0.23023		SALT	CIMBL16	T1	TST	1991970	55.2705	0.138525
CK	CIMBL17	T1	TST	1797620	125.603	0.23127		SALT	CIMBL17	T1	TST	1692965	69.274	0.179725
CK	CIMBL18	T1	TST	1771640	136.797	0.23972		SALT	CIMBL18	T1	TST	2137270	62.5895	0.161335
CK	CIMBL19	T1	TST	2241735	159.295	0.270705		SALT	CIMBL19	T1	TST	1472650	59.353	0.16441
CK	CIMBL2	T1	TST	1472310	134.589	0.198715		SALT	CIMBL2	T1	TST	1679930	47.1985	0.165265
CK	CIMBL21	T1	TST	1377465	126.844	0.204935		SALT	CIMBL21	T1	TST	1976815	53.5605	0.15521
CK	CIMBL22	T1	TST	1350745	113.454	0.206665		SALT	CIMBL22	T1	TST	1959015	60.141	0.161155
CK	CIMBL25	T1	TST	2527895	152.653	0.237035		SALT	CIMBL25	T1	TST	2598535	71.152	0.18297
CK	CIMBL27	T1	TST	2547435	150.787	0.24273		SALT	CIMBL27	T1	TST	2616565	55.9475	0.185925
CK	CIMBL32	T1	TST	1818760	145.203	0.28752		SALT	CIMBL32	T1	TST	1910385	89.4185	0.203225
CK	CIMBL38	T1	TST	242973	90.4355	0.18609		SALT	CIMBL38	T1	TST	467980	19.969	0.14151
CK	CIMBL39	T1	TST	359288	43.0395	0.141525		SALT	CIMBL39	T1	TST	655821	23.5405	0.140985
CK	CIMBL4	T1	TST	795562	84.1675	0.185785		SALT	CIMBL4	T1	TST	892153	31.358	0.142945
CK	CIMBL40	T1	TST	643625	118.734	0.211115		SALT	CIMBL40	T1	TST	1141190	46.233	0.177505
CK	CIMBL42	T1	TST	576316	71.998	0.168805		SALT	CIMBL42	T1	TST	891526	32.666	0.143885
CK	CIMBL44	T1	TST	590626	99.7935	0.20483		SALT	CIMBL44	T1	TST	1020168	40.0085	0.173155
CK	CIMBL45	T1	Mixed	398878	61.2875	0.162375		SALT	CIMBL45	T1	Mixed	1.00255e+06	34.2275	0.15852
CK	CIMBL46	T1	TST	360002	52.188	0.153555		SALT	CIMBL46	T1	TST	830996	30.571	0.14761
CK	CIMBL48	T1	TST	589270	70.7705	0.17202		SALT	CIMBL48	T1	TST	1035241	31.1975	0.154105
CK	CIMBL49	T1	TST	519837	63.3595	0.152685		SALT	CIMBL49	T1	TST	1100450	31.71	0.155205
CK	CIMBL5	T1	TST	575870	65.639	0.171375		SALT	CIMBL5	T1	TST	946474	29.1215	0.15341
CK	CIMBL50	T1	TST	1286805	110.065	0.20149		SALT	CIMBL50	T1	TST	1159160	34.543	0.15744
CK	CIMBL51	T1	TST	1326495	123.519	0.20013		SALT	CIMBL51	T1	TST	1429690	40.148	0.156865
CK	CIMBL53	T1	TST	1549845	150.715	0.19235		SALT	CIMBL53	T1	TST	1516810	46.4895	0.16164
CK	CIMBL55	T1	TST	1221970	102.929	0.16295		SALT	CIMBL55	T1	TST	1543095	45.841	0.15563
CK	CIMBL57	T1	TST	1335887	134.065	0.230615		SALT	CIMBL57	T1	TST	1279805	38.399	0.165665
CK	CIMBL58	T1	TST	1315391	104.194	0.200915		SALT	CIMBL58	T1	TST	1219720	34.3	0.15512
CK	CIMBL59	T1	TST	1192950	102.675	0.224365		SALT	CIMBL59	T1	TST	1229225	37.3475	0.15863
CK	CIMBL6	T1	TST	887186	80.636	0.189995		SALT	CIMBL6	T1	TST	1358555	37.429	0.1722
CK	CIMBL61	T1	TST	924198	96.232	0.18417		SALT	CIMBL61	T1	TST	1351035	40.65	0.159105
CK	CIMBL62	T1	TST	1497845	128.295	0.255965		SALT	CIMBL62	T1	TST	1456085	39.988	0.17698
CK	CIMBL63	T1	TST	809025	65.8615	0.18428		SALT	CIMBL63	T1	TST	1238410	35.829	0.1515
CK	CIMBL65	T1	TST	993102	122.27	0.20476		SALT	CIMBL65	T1	TST	1312145	34.5575	0.16107
CK	CIMBL67	T1	TST	921640	100.673	0.194365		SALT	CIMBL67	T1	TST	1416935	42.221	0.162865
CK	CIMBL7	T1	TST	895504	110.945	0.2374		SALT	CIMBL7	T1	TST	1637920	43.4185	0.166155
CK	CIMBL71	T1	TST	796982	117.534	0.19963		SALT	CIMBL71	T1	TST	1319140	43.105	0.15337
CK	CIMBL72	T1	TST	923282	68.1195	0.15731		SALT	CIMBL72	T1	TST	1465010	36.8225	0.157115
CK	CIMBL73	T1	TST	637637	63.347	0.185945		SALT	CIMBL73	T1	TST	1354905	34.373	0.1648
CK	CIMBL74	T1	TST	892458	92.364	0.174595		SALT	CIMBL74	T1	TST	1.11212e+06	34.4735	0.15812
CK	CIMBL75	T1	TST	815106	64.2345	0.15865		SALT	CIMBL75	T1	TST	1129568	34.665	0.16098
CK	CIMBL77	T1	TST	835387	136.004	0.20234		SALT	CIMBL77	T1	TST	1.02888e+06	34.51	0.15183
CK	CIMBL78	T1	TST	610108	107.091	0.172755		SALT	CIMBL78	T1	TST	870843	26.674	0.154425
CK	CIMBL79	T1	TST	376792	39.4585	0.163555		SALT	CIMBL79	T1	TST	868315	26.022	0.15968
CK	CIMBL81	T1	TST	680705	54.68	0.155585		SALT	CIMBL81	T1	TST	1571700	40.101	0.168105
CK	CIMBL87	T1	TST	65852.4	17.8685	0.235975		SALT	CIMBL87	T1	TST	458214	17.933	0.141835
CK	CIMBL88	T1	TST	993446	59.9	0.1923		SALT	CIMBL88	T1	TST	681759	25.015	0.14814
CK	CIMBL89	T1	Mixed	713528	29.955	0.17252		SALT	CIMBL89	T1	Mixed	671122	22.134	0.15204
CK	CIMBL90	T1	TST	865136	43.5435	0.181415		SALT	CIMBL90	T1	TST	964045	27.925	0.16723
CK	CIMBL91	T1	TST	638920	31.536	0.153345		SALT	CIMBL91	T1	TST	831400	36.472	0.175395
CK	CIMBL92	T1	TST	375230	22.6855	0.159235		SALT	CIMBL92	T1	TST	999913	34.793	0.16084
CK	CIMBL93	T1	TST	445032	24.5795	0.146705		SALT	CIMBL93	T1	TST	732325	22.832	0.15581
CK	CIMBL94	T1	TST	862672	39.455	0.142235		SALT	CIMBL94	T1	TST	762138	27.87	0.16388
CK	CIMBL95	T1	Mixed	861800	46.6615	0.157385		SALT	CIMBL95	T1	Mixed	703172	45.748	0.16978
CK	CIMBL96	T1	TST	175800	9.4175	0.127005		SALT	CIMBL96	T1	TST	661216	23.422	0.155595
CK	CIMBL97	T1	TST	331352	14.362	0.151465		SALT	CIMBL97	T1	TST	569928	20.581	0.155635
CK	CIMBL98	T1	TST	406906	17.227	0.13676		SALT	CIMBL98	T1	TST	840221	27.2685	0.15842
CK	CIMBL99	T1	TST	439632	19.2895	0.12643		SALT	CIMBL99	T1	TST	761913	26.303	0.15773
CK	CML113	T1	TST	419230	16.9625	0.13026		SALT	CML113	T1	TST	619344	27.3355	0.15811
CK	CML114	T1	TST	290356	12.9955	0.130455		SALT	CML114	T1	TST	714142	28.725	0.15982
CK	CML115	T1	Mixed	471704	25.268	0.151005		SALT	CML115	T1	Mixed	569258	24.0725	0.157655
CK	CML116	T1	Mixed	1029682	43.3815	0.16417		SALT	CML116	T1	Mixed	683410	23.0185	0.167195
CK	CML118	T1	Mixed	572418	31.7975	0.155815		SALT	CML118	T1	Mixed	349384	34.638	0.164105
CK	CML121	T1	TST	343998	24.902	0.174765		SALT	CML121	T1	TST	291466	46.0435	0.1702
CK	CML122	T1	TST	296000	25.575	0.14762		SALT	CML122	T1	TST	36428.8	25.5725	0.187165
CK	CML166	T1	TST	280806	36.526	0.220535		SALT	CML166	T1	TST	255553	12.442	0.138665
CK	CML168	T1	TST	228252	30.3205	0.22137		SALT	CML168	T1	TST	323470	14.3355	0.143285
CK	D9B	T1	NSS	692054	25.3805	0.13484		SALT	D9B	T1	NSS	759683	29.6905	0.14389
CK	D9H	T1	NSS	1.16438e+06	39.197	0.15366		SALT	D9H	T1	NSS	737978	30.9545	0.1281
CK	D9HS	T1	NSS	828387	32.256	0.13993		SALT	D9HS	T1	NSS	582000	27.3195	0.15057
CK	GEMS47	T1	NSS	2276625	114.565	0.19309		SALT	GEMS47	T1	NSS	2864040	66.238	0.178005
CK	GEMS48	T1	NSS	2190125	105.808	0.19583		SALT	GEMS48	T1	NSS	2627350	64.642	0.17153
CK	GEMS5	T1	SS	2188375	102.679	0.20022		SALT	GEMS5	T1	SS	2276535	54.5385	0.175325
CK	GEMS50	T1	SS	2300935	110.4	0.19822		SALT	GEMS50	T1	SS	2249815	55.842	0.174915
CK	GEMS51	T1	SS	1576950	99.958	0.178075		SALT	GEMS51	T1	SS	1966450	50.822	0.17093
CK	GEMS52	T1	SS	1933455	124.832	0.19095		SALT	GEMS52	T1	SS	2142425	50.7715	0.179535
CK	GEMS53	T1	SS	1578735	117.335	0.203865		SALT	GEMS53	T1	SS	1593135	37.893	0.176895
CK	GEMS54	T1	TST	1052175	104.517	0.185665		SALT	GEMS54	T1	TST	1741055	37.5915	0.17813
CK	GEMS56	T1	NSS	1494145	119.213	0.19754		SALT	GEMS56	T1	NSS	1.05612e+06	43.4445	0.164875
CK	GEMS59	T1	NSS	1533570	84.906	0.17395		SALT	GEMS59	T1	NSS	1.31548e+06	34.282	0.162745
CK	GEMS6	T1	SS	1509640	102.381	0.210385		SALT	GEMS6	T1	SS	1750860	46.6	0.17428
CK	GEMS63	T1	SS	2286235	60.992	0.172705		SALT	GEMS63	T1	SS	2248920	51.28	0.17387
CK	GEMS9	T1	SS	2114520	63.675	0.155385		SALT	GEMS9	T1	SS	2225935	53.748	0.17871
CK	Gy1032	T1	NSS	2421960	149.774	0.233695		SALT	Gy1032	T1	NSS	2258905	54.719	0.1775
CK	Gy220	T1	NSS	1749285	103.501	0.190345		SALT	Gy220	T1	NSS	2336180	53.1485	0.17917
CK	Gy237	T1	NSS	1703200	71.2115	0.16223		SALT	Gy237	T1	NSS	2455445	54.8545	0.1747
CK	Gy246	T1	NSS	1653830	108.478	0.17651		SALT	Gy246	T1	NSS	2153000	48.09	0.17373
CK	Gy386	T1	NSS	1499985	46.199	0.1465		SALT	Gy386	T1	NSS	1926470	47.3035	0.173935
CK	Gy462	T1	NSS	1074105	74.7615	0.16642		SALT	Gy462	T1	NSS	1703030	40.1685	0.173995
CK	Gy798	T1	NSS	926790	115.79	0.207245		SALT	Gy798	T1	NSS	2025935	46.6425	0.183335
CK	HB	T1	Mixed	1370565	132.608	0.20474		SALT	HB	T1	Mixed	1446065	40.2845	0.164
CK	HTH17	T1	Mixed	1993810	135.063	0.20678		SALT	HTH17	T1	Mixed	1844720	45.117	0.178485
CK	Hua832	T1	SS	1218910	54.561	0.16048		SALT	Hua832	T1	SS	1945910	42.8655	0.172005
CK	HuangC	T1	NSS	1089615	129.316	0.18768		SALT	HuangC	T1	NSS	1984600	44.3075	0.17369
CK	HZS	T1	Mixed	1450240	44.875	0.148595		SALT	HZS	T1	Mixed	1964125	49.863	0.17043
CK	IRF314	T1	NSS	1460515	43.8125	0.152355		SALT	IRF314	T1	NSS	2198605	51.6795	0.165425
CK	J4112	T1	Mixed	1491905	42.9975	0.162625		SALT	J4112	T1	Mixed	1711280	50.171	0.15869
CK	J724	T1	Mixed	599668	25.739	0.127025		SALT	J724	T1	Mixed	691745	30.12	0.13771
CK	JH59	T1	NSS	1798145	46.8125	0.1496		SALT	JH59	T1	NSS	1973430	49.525	0.16964
CK	Ji63	T1	NSS	1444940	44.0475	0.145395		SALT	Ji63	T1	NSS	1907775	49.7095	0.16685
CK	Ji842	T1	NSS	1379145	41.85	0.174455		SALT	Ji842	T1	NSS	1743985	44.321	0.17121
CK	Ji846	T1	NSS	879589	33.71	0.1425		SALT	Ji846	T1	NSS	1494185	39.935	0.16318
CK	Ji853	T1	Mixed	785732	30.204	0.14221		SALT	Ji853	T1	Mixed	982596	34.123	0.152415
CK	Jiao51	T1	Mixed	776498	28.0045	0.137675		SALT	Jiao51	T1	Mixed	875162	30.9125	0.14883
CK	JY01	T1	NSS	1403650	44.1255	0.1848		SALT	JY01	T1	NSS	1118821	35.8035	0.155165
CK	K10	T1	NSS	624020	28.1365	0.130755		SALT	K10	T1	NSS	879632	30.9625	0.145165
CK	K12	T1	NSS	543563	23.9715	0.129485		SALT	K12	T1	NSS	682665	24.265	0.14798
CK	K14	T1	NSS	538820	23.194	0.12002		SALT	K14	T1	NSS	706674	26.6925	0.141785
CK	K22	T1	NSS	577672	25.886	0.12653		SALT	K22	T1	NSS	944473	33.1485	0.143985
CK	L3180	T1	Mixed	1185125	42.107	0.158575		SALT	L3180	T1	Mixed	1.00163e+06	33.6295	0.15247
CK	Liao159	T1	Mixed	1658020	114.117	0.19661		SALT	Liao159	T1	Mixed	1561455	42.8935	0.15683
CK	Liao5114	T1	Mixed	1701700	139.249	0.188095		SALT	Liao5114	T1	Mixed	2025390	51.579	0.166005
CK	Liao5262	T1	NSS	1782465	90.5565	0.16844		SALT	Liao5262	T1	NSS	1702335	46.7425	0.160085
CK	Liao5263	T1	NSS	1272675	99.5005	0.19188		SALT	Liao5263	T1	NSS	1488955	45.7515	0.147885
CK	LK11	T1	NSS	1217950	87.966	0.189005		SALT	LK11	T1	NSS	1581520	42.314	0.16643
CK	Lv28	T1	NSS	982314	113.108	0.177415		SALT	Lv28	T1	NSS	1156073	38.293	0.14421
CK	Lx9801	T1	NSS	678266	111.567	0.20263		SALT	Lx9801	T1	NSS	845099	32.24	0.143405
CK	LXN	T1	NSS	469160	114.781	0.184265		SALT	LXN	T1	NSS	816034	30.2395	0.14402
CK	LY	T1	TST	341760	86.067	0.161915		SALT	LY	T1	TST	800498	29.4455	0.1346
CK	LY042	T1	NSS	578990	123.674	0.183635		SALT	LY042	T1	NSS	668046	30.0075	0.139575
CK	M153	T1	NSS	514622	50.728	0.15135		SALT	M153	T1	NSS	940186	31.4085	0.15508
CK	M165	T1	NSS	470520	50.438	0.153515		SALT	M165	T1	NSS	1009964	34.1375	0.14589
CK	MN	T1	Mixed	992300	92.996	0.20198		SALT	MN	T1	Mixed	1793885	47.286	0.158175
CK	MO113	T1	NSS	1.03901e+06	91.1165	0.187415		SALT	MO113	T1	NSS	2103835	50.428	0.172455
CK	MO17	T1	NSS	781362	46.8475	0.15858		SALT	MO17	T1	NSS	2064965	55.8525	0.16467
CK	NMJT	T1	Mixed	905041	94.412	0.18244		SALT	NMJT	T1	Mixed	1872405	46.6485	0.168175
CK	P138	T1	NSS	1380795	143.871	0.232385		SALT	P138	T1	NSS	967841	33.6705	0.151775
CK	P178	T1	NSS	1.41852e+06	144.435	0.24248		SALT	P178	T1	NSS	1.01778e+06	30.2265	0.162225
CK	Q1261	T1	NSS	482850	27.775	0.13892		SALT	Q1261	T1	NSS	643577	25.026	0.1354
CK	Qi319	T1	NSS	560268	93.705	0.179265		SALT	Qi319	T1	NSS	663522	24.757	0.142955
CK	R08	T1	NSS	495993	83.1325	0.16016		SALT	R08	T1	NSS	1193620	39.0955	0.14411
CK	R15	T1	NSS	519016	92.962	0.19743		SALT	R15	T1	NSS	1421645	41.655	0.156715
CK	Ry697	T1	Mixed	640328	94.3465	0.187315		SALT	Ry697	T1	Mixed	1050136	31.554	0.14976
CK	Ry713	T1	NSS	1058055	129.05	0.22976		SALT	Ry713	T1	NSS	1064445	40.2325	0.16677
CK	Ry729	T1	Mixed	1254104	145.346	0.23434		SALT	Ry729	T1	Mixed	1359870	41.236	0.14312
CK	Ry732	T1	NSS	889548	71.5945	0.18147		SALT	Ry732	T1	NSS	1394610	41.7025	0.144575
CK	Ry737	T1	Mixed	865260	105.996	0.182085		SALT	Ry737	T1	Mixed	1330150	38.013	0.14646
CK	S22	T1	NSS	990494	81.953	0.18722		SALT	S22	T1	NSS	1401800	44.073	0.16778
CK	SC55	T1	Mixed	1098620	40.5065	0.14996		SALT	SC55	T1	Mixed	866481	38.9895	0.15146
CK	Shen135	T1	Mixed	991688	34.06	0.152345		SALT	Shen135	T1	Mixed	1502560	43.85	0.15943
CK	Shen5003	T1	NSS	869706	32.2225	0.14461		SALT	Shen5003	T1	NSS	1631645	47.4875	0.14872
CK	Si273	T1	NSS	958290	34.7285	0.141545		SALT	Si273	T1	NSS	1553310	48.184	0.159095
CK	Si434	T1	NSS	852214	30.933	0.146375		SALT	Si434	T1	NSS	1397265	43.434	0.147115
CK	Si444	T1	NSS	985536	35.2805	0.145545		SALT	Si444	T1	NSS	1300235	42.8035	0.147125
CK	SK	T1	Mixed	1034735	39.3225	0.15717		SALT	SK	T1	Mixed	983747	34.812	0.15441
CK	SW92E114	T1	TST	914076	32.0655	0.14376		SALT	SW92E114	T1	TST	735162	28.038	0.138625
CK	Sy1035	T1	NSS	869595	34.0885	0.13801		SALT	Sy1035	T1	NSS	580288	23.8015	0.141365
CK	Sy1039	T1	NSS	750847	30.945	0.138515		SALT	Sy1039	T1	NSS	501383	19.927	0.13819
CK	Sy1052	T1	NSS	1092531	40.9225	0.153725		SALT	Sy1052	T1	NSS	526444	20.956	0.14108
CK	Sy1077	T1	Mixed	909050	33.5315	0.14452		SALT	Sy1077	T1	Mixed	629602	27.786	0.14519
CK	Sy1128	T1	NSS	885202	32.9915	0.13893		SALT	Sy1128	T1	NSS	641620	34.308	0.149705
CK	Sy998	T1	NSS	1504275	89.65	0.172355		SALT	Sy998	T1	NSS	1355710	49.1565	0.1726
CK	Sy999	T1	NSS	1049210	39.137	0.154665		SALT	Sy999	T1	NSS	1.09353e+06	49.0755	0.15463
CK	Tian77	T1	Mixed	892870	35.455	0.147325		SALT	Tian77	T1	Mixed	748374	38.874	0.14359
CK	Tie7922	T1	SS	905444	48.0725	0.144845		SALT	Tie7922	T1	SS	673453	39.7315	0.167715
CK	TT16	T1	Mixed	712420	80.3195	0.157225		SALT	TT16	T1	Mixed	730520	34.324	0.13431
CK	TY10	T1	Mixed	430554	91.541	0.185245		SALT	TY10	T1	Mixed	484080	28.5895	0.144005
CK	TY11	T1	Mixed	376756	75.5745	0.14658		SALT	TY11	T1	Mixed	324448	29.355	0.1311
CK	TY2	T1	Mixed	385819	75.718	0.167055		SALT	TY2	T1	Mixed	65256.4	22.5225	0.13475
CK	TY9	T1	Mixed	66846.6	51.0205	0.16692		SALT	TY9	T1	Mixed	267574	9.6495	0.135575
CK	U8112	T1	SS	314777	97.767	0.19225		SALT	U8112	T1	SS	355302	14.0595	0.136045
CK	W138	T1	NSS	853711	94.006	0.236575		SALT	W138	T1	NSS	392867	22.9525	0.146565
CK	Xi502	T1	NSS	453380	21.2055	0.14939		SALT	Xi502	T1	NSS	685262	25.8595	0.146365
CK	Xun971	T1	Mixed	281227	15.0105	0.127535		SALT	Xun971	T1	Mixed	393319	17.761	0.13844
CK	XZ698	T1	NSS	122904	8.763	0.13181		SALT	XZ698	T1	NSS	298058	19.582	0.138355
CK	Yan414	T1	Mixed	227551	13.9555	0.139965		SALT	Yan414	T1	Mixed	313092	14.7895	0.14663
CK	Ye107	T1	Mixed	191790	10.7925	0.117725		SALT	Ye107	T1	Mixed	274963	17.3015	0.143455
CK	Ye478	T1	Mixed	204803	15.676	0.13033		SALT	Ye478	T1	Mixed	295786	13.9395	0.123265
CK	Ye515	T1	Mixed	243113	14.1945	0.11605		SALT	Ye515	T1	Mixed	303950	16.0165	0.13844
CK	Ye8001	T1	Mixed	397692	17.771	0.1278		SALT	Ye8001	T1	Mixed	270933	15.7505	0.14992
CK	Yu374	T1	NSS	633946	26.4195	0.146015		SALT	Yu374	T1	NSS	395900	41.3405	0.16797
CK	Yu871	T1	NSS	664784	27.8355	0.135295		SALT	Yu871	T1	NSS	535527	22.295	0.13974
CK	Yun46	T1	TST	411030	20.1075	0.12946		SALT	Yun46	T1	TST	516822	23.3315	0.16067
CK	Z2018F	T1	Mixed	437999	20.1835	0.13879		SALT	Z2018F	T1	Mixed	375084	18.768	0.154785
CK	ZB648	T1	NSS	203368	15.749	0.138255		SALT	ZB648	T1	NSS	207314	11.8395	0.13608
CK	Zheng22	T1	Mixed	381394	18.0815	0.131875		SALT	Zheng22	T1	Mixed	241414	13.015	0.140525
CK	Zheng28	T1	NSS	466758	20.431	0.13007		SALT	Zheng28	T1	NSS	394570	18.296	0.118165
CK	Zheng29	T1	Mixed	814192	35.2425	0.139815		SALT	Zheng29	T1	Mixed	352577	57.119	0.18676
CK	Zheng30	T1	NSS	483436	20	0.128175		SALT	Zheng30	T1	NSS	336314	15.6675	0.149955
CK	Zheng32	T1	SS	519730	21.2875	0.13171		SALT	Zheng32	T1	SS	567434	24.905	0.13685
CK	Zheng35	T1	Mixed	851284	34.2525	0.137085		SALT	Zheng35	T1	Mixed	1379260	41.22	0.160735
CK	Zheng58	T1	NSS	723891	29.21	0.136525		SALT	Zheng58	T1	NSS	1472380	41.648	0.16666
CK	Zheng653	T1	NSS	1.0303e+06	32.294	0.15872		SALT	Zheng653	T1	NSS	964132	35.417	0.1817
CK	Zhi41	T1	NSS	626132	26.05	0.13239		SALT	Zhi41	T1	NSS	814757	34.9725	0.13291
CK	Zhong69	T1	Mixed	1047963	41.218	0.157345		SALT	Zhong69	T1	Mixed	577289	26.9285	0.15591
CK	CIMBL13	T2	TST	2373430	173.286	0.28608		SALT	CIMBL13	T2	TST	368504	31.5775	0.165915
CK	CIMBL133	T2	TST	2658130	183.458	0.242625		SALT	CIMBL133	T2	TST	1299725	114.645	0.20025
CK	CIMBL138	T2	TST	2299950	171.518	0.243955		SALT	CIMBL138	T2	TST	1015140	43.2645	0.159885
CK	CIMBL139	T2	TST	1935450	211.233	0.257225		SALT	CIMBL139	T2	TST	917751	40.3455	0.15431
CK	CIMBL14	T2	TST	1540120	144.161	0.250395		SALT	CIMBL14	T2	TST	1023455	58.1905	0.16725
CK	CIMBL140	T2	TST	2300380	165.457	0.20579		SALT	CIMBL140	T2	TST	962735	61.0445	0.16143
CK	CIMBL141	T2	Mixed	4301120	228.687	0.292515		SALT	CIMBL141	T2	Mixed	1265475	147.524	0.19647
CK	CIMBL142	T2	TST	1420850	194.928	0.24633		SALT	CIMBL142	T2	TST	1148350	71.3245	0.17261
CK	CIMBL143	T2	Mixed	1474865	122.447	0.18878		SALT	CIMBL143	T2	Mixed	1.05497e+06	47.4095	0.13655
CK	CIMBL145	T2	SS	2247485	169.472	0.243285		SALT	CIMBL145	T2	SS	1396355	73.511	0.16662
CK	CIMBL147	T2	TST	2156070	148.186	0.2201		SALT	CIMBL147	T2	TST	1676485	86.505	0.180365
CK	CIMBL148	T2	TST	3026640	190.344	0.228125		SALT	CIMBL148	T2	TST	1559335	66.574	0.160395
CK	CIMBL149	T2	TST	5149495	257.796	0.304405		SALT	CIMBL149	T2	TST	1743315	117.982	0.19121
CK	CIMBL15	T2	TST	3766145	226.907	0.318945		SALT	CIMBL15	T2	TST	2056200	117.542	0.23193
CK	CIMBL150	T2	TST	4433325	214.388	0.30155		SALT	CIMBL150	T2	TST	1567680	119.95	0.19163
CK	CIMBL151	T2	TST	4322545	235.356	0.275515		SALT	CIMBL151	T2	TST	1500135	91.193	0.179115
CK	CIMBL153	T2	TST	2861730	229.767	0.278035		SALT	CIMBL153	T2	TST	1491620	110.493	0.18699
CK	CIMBL154	T2	Mixed	2518730	232.298	0.27775		SALT	CIMBL154	T2	Mixed	1471135	98.9575	0.18383
CK	CIMBL155	T2	TST	2933605	208.717	0.29179		SALT	CIMBL155	T2	TST	1908740	101.491	0.197035
CK	CIMBL157	T2	TST	3663170	270.312	0.30305		SALT	CIMBL157	T2	TST	1714495	99.4955	0.18996
CK	CIMBL16	T2	TST	3634010	216.684	0.259255		SALT	CIMBL16	T2	TST	1443045	72.27	0.168195
CK	CIMBL17	T2	TST	3726680	246.47	0.322895		SALT	CIMBL17	T2	TST	1956840	147.927	0.21794
CK	CIMBL18	T2	TST	4193035	231.048	0.3059		SALT	CIMBL18	T2	TST	1728065	110.042	0.205865
CK	CIMBL19	T2	TST	5363075	274.711	0.313785		SALT	CIMBL19	T2	TST	1687540	113.904	0.200985
CK	CIMBL2	T2	TST	3727685	276.084	0.284135		SALT	CIMBL2	T2	TST	1334830	101.026	0.18371
CK	CIMBL21	T2	TST	3384645	226.008	0.26945		SALT	CIMBL21	T2	TST	1374260	80.5525	0.175445
CK	CIMBL22	T2	TST	3133620	203.565	0.24245		SALT	CIMBL22	T2	TST	1635545	123.194	0.18356
CK	CIMBL25	T2	TST	4682165	239.95	0.313755		SALT	CIMBL25	T2	TST	2550310	91.459	0.189305
CK	CIMBL27	T2	TST	4790865	271.442	0.32721		SALT	CIMBL27	T2	TST	2229310	92.319	0.191195
CK	CIMBL32	T2	TST	4839470	249.621	0.38954		SALT	CIMBL32	T2	TST	2997045	134.844	0.23283
CK	CIMBL38	T2	TST	1778625	211.575	0.24835		SALT	CIMBL38	T2	TST	435716	69.6595	0.1834
CK	CIMBL39	T2	TST	807852	145.568	0.21909		SALT	CIMBL39	T2	TST	607351	26.5445	0.14339
CK	CIMBL4	T2	TST	2383470	149.794	0.243805		SALT	CIMBL4	T2	TST	809597	39.88	0.16093
CK	CIMBL40	T2	TST	3663600	241.594	0.3272		SALT	CIMBL40	T2	TST	1.46703e+06	175.035	0.24603
CK	CIMBL42	T2	TST	2013965	173.555	0.21135		SALT	CIMBL42	T2	TST	844244	73.348	0.179215
CK	CIMBL44	T2	TST	2939965	189.107	0.27923		SALT	CIMBL44	T2	TST	1086040	113.471	0.22211
CK	CIMBL45	T2	Mixed	1610775	155.176	0.23376		SALT	CIMBL45	T2	Mixed	942400	81.5125	0.192925
CK	CIMBL46	T2	TST	1243110	118.423	0.2082		SALT	CIMBL46	T2	TST	788766	38.1025	0.16025
CK	CIMBL48	T2	TST	1942440	166.293	0.25037		SALT	CIMBL48	T2	TST	855778	35.244	0.15952
CK	CIMBL49	T2	TST	1676145	198.843	0.24117		SALT	CIMBL49	T2	TST	941939	48.107	0.16489
CK	CIMBL5	T2	TST	1.84975e+06	169.624	0.227635		SALT	CIMBL5	T2	TST	800852	52.3275	0.175995
CK	CIMBL50	T2	TST	3314915	194.643	0.283505		SALT	CIMBL50	T2	TST	1000300	81.8105	0.18044
CK	CIMBL51	T2	TST	3707015	222.83	0.2792		SALT	CIMBL51	T2	TST	1233980	89.9125	0.17785
CK	CIMBL53	T2	TST	4280465	254.078	0.290025		SALT	CIMBL53	T2	TST	1389605	67.5845	0.165935
CK	CIMBL55	T2	TST	2856000	185.64	0.23878		SALT	CIMBL55	T2	TST	1415830	49.7265	0.164265
CK	CIMBL57	T2	TST	4018270	254.402	0.318995		SALT	CIMBL57	T2	TST	1107254	103.927	0.196825
CK	CIMBL58	T2	TST	3291345	207.881	0.27828		SALT	CIMBL58	T2	TST	937035	71.229	0.188315
CK	CIMBL59	T2	TST	3113260	194.713	0.294045		SALT	CIMBL59	T2	TST	983642	73.4905	0.18548
CK	CIMBL6	T2	TST	2097205	173.64	0.263115		SALT	CIMBL6	T2	TST	1127040	82.7165	0.192995
CK	CIMBL61	T2	TST	2749350	218.994	0.27632		SALT	CIMBL61	T2	TST	1089815	43.9585	0.15728
CK	CIMBL62	T2	TST	4429240	224.218	0.3205		SALT	CIMBL62	T2	TST	1401105	93.425	0.19551
CK	CIMBL63	T2	TST	1763375	215.937	0.303095		SALT	CIMBL63	T2	TST	1081940	40.0135	0.155425
CK	CIMBL65	T2	TST	3960010	201.727	0.28267		SALT	CIMBL65	T2	TST	1092655	38.585	0.15006
CK	CIMBL67	T2	TST	3013290	211.327	0.28903		SALT	CIMBL67	T2	TST	1230385	96.4345	0.18452
CK	CIMBL7	T2	TST	3642865	234.234	0.29418		SALT	CIMBL7	T2	TST	1504710	64.463	0.175855
CK	CIMBL71	T2	TST	3163960	212.718	0.291525		SALT	CIMBL71	T2	TST	1092578	56.4115	0.16033
CK	CIMBL72	T2	TST	1846475	173.27	0.208445		SALT	CIMBL72	T2	TST	1.11624e+06	40.2625	0.148875
CK	CIMBL73	T2	TST	1833330	167.965	0.231195		SALT	CIMBL73	T2	TST	1207260	37.6615	0.15981
CK	CIMBL74	T2	TST	2649875	177.41	0.2488		SALT	CIMBL74	T2	TST	943075	48.008	0.16986
CK	CIMBL75	T2	TST	1741915	135.027	0.219705		SALT	CIMBL75	T2	TST	985421	62.7265	0.182755
CK	CIMBL77	T2	TST	4043230	226.982	0.28005		SALT	CIMBL77	T2	TST	912846	72.1465	0.16193
CK	CIMBL78	T2	TST	2802820	264.678	0.278725		SALT	CIMBL78	T2	TST	708110	29.5475	0.141435
CK	CIMBL79	T2	TST	905551	171.094	0.26654		SALT	CIMBL79	T2	TST	822056	30.0255	0.157295
CK	CIMBL81	T2	TST	1.60734e+06	159.451	0.22662		SALT	CIMBL81	T2	TST	1389550	44.597	0.153255
CK	CIMBL87	T2	TST	799650	80.0885	0.329455		SALT	CIMBL87	T2	TST	427888	30.6875	0.164235
CK	CIMBL88	T2	TST	2845175	118.41	0.258665		SALT	CIMBL88	T2	TST	663584	35.668	0.156525
CK	CIMBL89	T2	Mixed	3012210	100.068	0.24971		SALT	CIMBL89	T2	Mixed	673940	50.167	0.188715
CK	CIMBL90	T2	TST	2483020	96.141	0.24729		SALT	CIMBL90	T2	TST	870674	84.345	0.194055
CK	CIMBL91	T2	TST	3385705	120.039	0.255645		SALT	CIMBL91	T2	TST	914534	121.149	0.22898
CK	CIMBL92	T2	TST	2397650	100.21	0.25448		SALT	CIMBL92	T2	TST	906230	98.0395	0.20579
CK	CIMBL93	T2	TST	2380620	100.635	0.19031		SALT	CIMBL93	T2	TST	659354	47.457	0.169505
CK	CIMBL94	T2	TST	3043735	114.528	0.20329		SALT	CIMBL94	T2	TST	770343	106.007	0.19316
CK	CIMBL95	T2	Mixed	2986635	116.071	0.252975		SALT	CIMBL95	T2	Mixed	1321730	83.6915	0.185305
CK	CIMBL96	T2	TST	2651425	114.078	0.18346		SALT	CIMBL96	T2	TST	603436	98.9445	0.19464
CK	CIMBL97	T2	TST	2137015	73.7795	0.219705		SALT	CIMBL97	T2	TST	555152	75.2585	0.19108
CK	CIMBL98	T2	TST	1839150	65.9785	0.18642		SALT	CIMBL98	T2	TST	824420	58.3105	0.18245
CK	CIMBL99	T2	TST	2134755	80.1	0.16164		SALT	CIMBL99	T2	TST	764580	52.9215	0.17665
CK	CML113	T2	TST	3245165	114.646	0.18845		SALT	CML113	T2	TST	700369	140.629	0.18861
CK	CML114	T2	TST	3173395	118.344	0.19133		SALT	CML114	T2	TST	811254	120.123	0.189925
CK	CML115	T2	Mixed	2672605	103.191	0.21176		SALT	CML115	T2	Mixed	586376	39.354	0.179335
CK	CML116	T2	Mixed	2934280	99.625	0.223735		SALT	CML116	T2	Mixed	711850	55.7925	0.18051
CK	CML118	T2	Mixed	2449550	95.3425	0.22356		SALT	CML118	T2	Mixed	822966	99.2645	0.21207
CK	CML121	T2	TST	1323340	78.545	0.223175		SALT	CML121	T2	TST	1.10904e+06	78.8565	0.183005
CK	CML122	T2	TST	1105441	73.928	0.238225		SALT	CML122	T2	TST	250414	88.167	0.261715
CK	CML166	T2	TST	1293658	88.193	0.27824		SALT	CML166	T2	TST	255808	41.4845	0.15813
CK	CML168	T2	TST	1847895	108.429	0.316265		SALT	CML168	T2	TST	330648	65.0875	0.167915
CK	D9B	T2	NSS	1.01943e+06	32.422	0.14919		SALT	D9B	T2	NSS	764330	30.0995	0.13707
CK	D9H	T2	NSS	4123655	124.93	0.209715		SALT	D9H	T2	NSS	739700	31.6385	0.1357
CK	D9HS	T2	NSS	1803170	64.8945	0.149		SALT	D9HS	T2	NSS	672064	73.8765	0.171135
CK	GEMS47	T2	NSS	4191460	207.896	0.23571		SALT	GEMS47	T2	NSS	2959715	93.068	0.166895
CK	GEMS48	T2	NSS	4217620	244.23	0.27122		SALT	GEMS48	T2	NSS	2661255	87.1275	0.170945
CK	GEMS5	T2	SS	4364360	230.596	0.267165		SALT	GEMS5	T2	SS	2241895	72.3985	0.16535
CK	GEMS50	T2	SS	4516885	221.937	0.26266		SALT	GEMS50	T2	SS	2322180	110.207	0.176855
CK	GEMS51	T2	SS	3583385	204.15	0.261265		SALT	GEMS51	T2	SS	2122400	73.0405	0.169725
CK	GEMS52	T2	SS	5416260	255.234	0.25926		SALT	GEMS52	T2	SS	2425300	95.1415	0.209015
CK	GEMS53	T2	SS	4531860	235.55	0.309015		SALT	GEMS53	T2	SS	1690005	98.2475	0.197645
CK	GEMS54	T2	TST	3378920	232.828	0.273265		SALT	GEMS54	T2	TST	1931985	42.2825	0.18548
CK	GEMS56	T2	NSS	5047690	250.401	0.239425		SALT	GEMS56	T2	NSS	1326625	141.786	0.204655
CK	GEMS59	T2	NSS	2838180	194.547	0.23306		SALT	GEMS59	T2	NSS	1416324	46.706	0.164425
CK	GEMS6	T2	SS	3246765	218.505	0.278605		SALT	GEMS6	T2	SS	1825445	88.5105	0.173755
CK	GEMS63	T2	SS	2467905	198.421	0.207		SALT	GEMS63	T2	SS	2105845	55.4165	0.145235
CK	GEMS9	T2	SS	2336910	126.222	0.20492		SALT	GEMS9	T2	SS	2483625	92.775	0.18311
CK	Gy1032	T2	NSS	5969465	301.596	0.30192		SALT	Gy1032	T2	NSS	2687295	72.8275	0.176845
CK	Gy220	T2	NSS	3824510	209.423	0.22232		SALT	Gy220	T2	NSS	2531950	56.9035	0.159485
CK	Gy237	T2	NSS	2598425	223.45	0.201805		SALT	Gy237	T2	NSS	2699625	59.2715	0.15546
CK	Gy246	T2	NSS	4462010	232.64	0.24529		SALT	Gy246	T2	NSS	2426785	68.1395	0.165765
CK	Gy386	T2	NSS	1606635	153.494	0.20261		SALT	Gy386	T2	NSS	2063475	50.8885	0.16373
CK	Gy462	T2	NSS	2367620	211.879	0.230005		SALT	Gy462	T2	NSS	1890850	62.1835	0.16891
CK	Gy798	T2	NSS	3421335	246.266	0.29082		SALT	Gy798	T2	NSS	2247845	109.004	0.189215
CK	HB	T2	Mixed	4454690	277.783	0.288935		SALT	HB	T2	Mixed	1594745	100.48	0.18352
CK	HTH17	T2	Mixed	5942445	263.143	0.29691		SALT	HTH17	T2	Mixed	2098265	83.258	0.18063
CK	Hua832	T2	SS	1776755	262.435	0.25488		SALT	Hua832	T2	SS	2118250	46.7435	0.155495
CK	HuangC	T2	NSS	4408500	258.682	0.259195		SALT	HuangC	T2	NSS	2201665	56.255	0.174085
CK	HZS	T2	Mixed	4890155	127.612	0.201905		SALT	HZS	T2	Mixed	1952740	48.07	0.17485
CK	IRF314	T2	NSS	3358010	94.0895	0.19081		SALT	IRF314	T2	NSS	2187085	50.6905	0.172575
CK	J4112	T2	Mixed	3999965	103.793	0.201655		SALT	J4112	T2	Mixed	1682640	49.39	0.1728
CK	J724	T2	Mixed	805812	31.9805	0.1358		SALT	J724	T2	Mixed	726417	44.9935	0.15998
CK	JH59	T2	NSS	3003365	70.742	0.176495		SALT	JH59	T2	NSS	2130475	47.847	0.176385
CK	Ji63	T2	NSS	2485625	68.266	0.17841		SALT	Ji63	T2	NSS	1961685	48.1495	0.17106
CK	Ji842	T2	NSS	4056185	107.415	0.227835		SALT	Ji842	T2	NSS	2318670	54.4205	0.193715
CK	Ji846	T2	NSS	2655630	93.1715	0.18483		SALT	Ji846	T2	NSS	1661900	38.711	0.174855
CK	Ji853	T2	Mixed	2647595	88.378	0.172295		SALT	Ji853	T2	Mixed	1223545	39.2145	0.16795
CK	Jiao51	T2	Mixed	2794950	90.165	0.183045		SALT	Jiao51	T2	Mixed	870786	29.1905	0.1459
CK	JY01	T2	NSS	3954995	106.889	0.23777		SALT	JY01	T2	NSS	1188403	34.125	0.162225
CK	K10	T2	NSS	2400285	93.6845	0.19445		SALT	K10	T2	NSS	927609	30.7325	0.154985
CK	K12	T2	NSS	1.25346e+06	50.6235	0.172425		SALT	K12	T2	NSS	660692	23.0945	0.1553
CK	K14	T2	NSS	1375245	51.924	0.16201		SALT	K14	T2	NSS	658508	25.024	0.14024
CK	K22	T2	NSS	1478095	59.487	0.16486		SALT	K22	T2	NSS	912226	31.8665	0.146035
CK	L3180	T2	Mixed	5072980	145.19	0.258925		SALT	L3180	T2	Mixed	1508820	47.5225	0.1677
CK	Liao159	T2	Mixed	4095740	235.714	0.25745		SALT	Liao159	T2	Mixed	1271810	46.1045	0.148875
CK	Liao5114	T2	Mixed	4980540	285.665	0.26006		SALT	Liao5114	T2	Mixed	1809810	106.742	0.186515
CK	Liao5262	T2	NSS	3264910	232.986	0.249145		SALT	Liao5262	T2	NSS	1517080	50.7795	0.14427
CK	Liao5263	T2	NSS	3545260	211.428	0.226245		SALT	Liao5263	T2	NSS	1324695	49.184	0.157695
CK	LK11	T2	NSS	3244575	203.525	0.251035		SALT	LK11	T2	NSS	1430965	98.278	0.18263
CK	Lv28	T2	NSS	3609540	263.814	0.27848		SALT	Lv28	T2	NSS	1.03142e+06	118.548	0.180555
CK	Lx9801	T2	NSS	3251995	211.823	0.2769		SALT	Lx9801	T2	NSS	796594	129.25	0.202295
CK	LXN	T2	NSS	2967360	214.354	0.22172		SALT	LXN	T2	NSS	729644	86.7395	0.173105
CK	LY	T2	TST	2166700	238.727	0.236555		SALT	LY	T2	TST	691026	51.39	0.1552
CK	LY042	T2	NSS	3335900	231.935	0.226635		SALT	LY042	T2	NSS	639547	43.597	0.16196
CK	M153	T2	NSS	1289163	125.476	0.194185		SALT	M153	T2	NSS	789416	97.0335	0.183265
CK	M165	T2	NSS	1.22768e+06	183.036	0.199725		SALT	M165	T2	NSS	885223	41.497	0.146895
CK	MN	T2	Mixed	2874975	207.939	0.274635		SALT	MN	T2	Mixed	1565055	51.39	0.14826
CK	MO113	T2	NSS	2618335	209.063	0.2479		SALT	MO113	T2	NSS	1856635	56.8025	0.15878
CK	MO17	T2	NSS	1257795	170.194	0.2163		SALT	MO17	T2	NSS	1943155	59.131	0.15263
CK	NMJT	T2	Mixed	2575285	201.886	0.235805		SALT	NMJT	T2	Mixed	1725640	49.572	0.157445
CK	P138	T2	NSS	4537725	240.05	0.33066		SALT	P138	T2	NSS	899333	106.088	0.201955
CK	P178	T2	NSS	4788030	238.207	0.31593		SALT	P178	T2	NSS	891386	90.6405	0.203685
CK	Q1261	T2	NSS	677828	178.611	0.227205		SALT	Q1261	T2	NSS	582782	27.419	0.139525
CK	Qi319	T2	NSS	2332970	213.564	0.266665		SALT	Qi319	T2	NSS	571016	27.6825	0.150185
CK	R08	T2	NSS	2070335	179.781	0.19936		SALT	R08	T2	NSS	970167	50.3625	0.15813
CK	R15	T2	NSS	2318080	208.364	0.27667		SALT	R15	T2	NSS	1248780	46.1875	0.16057
CK	Ry697	T2	Mixed	2795725	218.367	0.245615		SALT	Ry697	T2	Mixed	918460	75.775	0.174515
CK	Ry713	T2	NSS	4612395	249.594	0.271405		SALT	Ry713	T2	NSS	1127125	96.475	0.20396
CK	Ry729	T2	Mixed	4957100	264.432	0.30325		SALT	Ry729	T2	Mixed	1084623	75.0895	0.162925
CK	Ry732	T2	NSS	2292410	231.336	0.25167		SALT	Ry732	T2	NSS	1153645	45.0555	0.162445
CK	Ry737	T2	Mixed	3127865	217.371	0.23892		SALT	Ry737	T2	Mixed	1058380	40.9025	0.153235
CK	S22	T2	NSS	2399340	197.27	0.2514		SALT	S22	T2	NSS	1370145	79.598	0.184745
CK	SC55	T2	Mixed	2019560	68.194	0.17501		SALT	SC55	T2	Mixed	834462	91.7545	0.2026
CK	Shen135	T2	Mixed	1826520	62.136	0.166635		SALT	Shen135	T2	Mixed	1340885	70.9065	0.176845
CK	Shen5003	T2	NSS	2100170	71.7605	0.1609		SALT	Shen5003	T2	NSS	1490610	51.143	0.145775
CK	Si273	T2	NSS	2683255	88.447	0.178125		SALT	Si273	T2	NSS	1484280	94.1075	0.1918
CK	Si434	T2	NSS	1.6633e+06	56.771	0.163575		SALT	Si434	T2	NSS	1301005	48.875	0.155705
CK	Si444	T2	NSS	4047620	126.592	0.194615		SALT	Si444	T2	NSS	1262510	54.227	0.163155
CK	SK	T2	Mixed	3319655	110.544	0.197265		SALT	SK	T2	Mixed	977187	87.2165	0.20114
CK	SW92E114	T2	TST	3312500	103.301	0.18631		SALT	SW92E114	T2	TST	688772	40.7545	0.15625
CK	Sy1035	T2	NSS	1044280	38.778	0.160155		SALT	Sy1035	T2	NSS	527240	32.8795	0.1475
CK	Sy1039	T2	NSS	1933988	68.959	0.164435		SALT	Sy1039	T2	NSS	467828	47.855	0.165335
CK	Sy1052	T2	NSS	3515950	118.803	0.21734		SALT	Sy1052	T2	NSS	503742	79.933	0.184275
CK	Sy1077	T2	Mixed	3269475	105.457	0.2138		SALT	Sy1077	T2	Mixed	700668	87.092	0.19717
CK	Sy1128	T2	NSS	2404515	83.867	0.195055		SALT	Sy1128	T2	NSS	910943	79.802	0.199325
CK	Sy998	T2	NSS	3103640	225.114	0.247745		SALT	Sy998	T2	NSS	1682335	144.916	0.200805
CK	Sy999	T2	NSS	1213885	96.812	0.186245		SALT	Sy999	T2	NSS	1653805	49.965	0.132195
CK	Tian77	T2	Mixed	1.12724e+06	203.731	0.20357		SALT	Tian77	T2	Mixed	1185110	39.401	0.145635
CK	Tie7922	T2	SS	1389385	176.713	0.2146		SALT	Tie7922	T2	SS	1415420	75.4395	0.1836
CK	TT16	T2	Mixed	2205985	193.4	0.23706		SALT	TT16	T2	Mixed	948704	35.2225	0.13685
CK	TY10	T2	Mixed	2255435	243.234	0.28132		SALT	TY10	T2	Mixed	734540	88.75	0.19207
CK	TY11	T2	Mixed	1.94564e+06	168.847	0.18332		SALT	TY11	T2	Mixed	727102	29.8305	0.13357
CK	TY2	T2	Mixed	1744045	187.441	0.232945		SALT	TY2	T2	Mixed	536806	55.2225	0.152535
CK	TY9	T2	Mixed	618392	143.558	0.21386		SALT	TY9	T2	Mixed	142578	10.4515	0.14816
CK	U8112	T2	SS	2419510	205.803	0.323855		SALT	U8112	T2	SS	303548	17.8405	0.15138
CK	W138	T2	NSS	2837055	216.525	0.324875		SALT	W138	T2	NSS	548393	56.716	0.188195
CK	Xi502	T2	NSS	2618780	103.805	0.210405		SALT	Xi502	T2	NSS	661097	61.584	0.170825
CK	Xun971	T2	Mixed	1963480	88.538	0.1623		SALT	Xun971	T2	Mixed	397496	19.625	0.142535
CK	XZ698	T2	NSS	1833400	95.078	0.22889		SALT	XZ698	T2	NSS	432830	67.49	0.176105
CK	Yan414	T2	Mixed	1765995	83.357	0.2126		SALT	Yan414	T2	Mixed	326464	87.633	0.1986
CK	Ye107	T2	Mixed	1394790	68.4855	0.14988		SALT	Ye107	T2	Mixed	366604	67.409	0.17199
CK	Ye478	T2	Mixed	1117366	66.395	0.178135		SALT	Ye478	T2	Mixed	297914	14.2955	0.131735
CK	Ye515	T2	Mixed	1963540	91.6575	0.185895		SALT	Ye515	T2	Mixed	316464	60.308	0.170075
CK	Ye8001	T2	Mixed	2419405	94.135	0.170875		SALT	Ye8001	T2	Mixed	279639	94.2415	0.227445
CK	Yu374	T2	NSS	2844310	102.317	0.19008		SALT	Yu374	T2	NSS	1089345	122.579	0.233855
CK	Yu871	T2	NSS	2002210	74.192	0.16396		SALT	Yu871	T2	NSS	551317	22.529	0.13629
CK	Yun46	T2	TST	2112200	86.229	0.1735		SALT	Yun46	T2	TST	559587	62.654	0.18647
CK	Z2018F	T2	Mixed	866710	35.6105	0.15814		SALT	Z2018F	T2	Mixed	395668	26.982	0.174495
CK	ZB648	T2	NSS	1151650	72.657	0.180015		SALT	ZB648	T2	NSS	206922	12.091	0.134965
CK	Zheng22	T2	Mixed	1832180	75.5975	0.17928		SALT	Zheng22	T2	Mixed	244878	42.2045	0.170095
CK	Zheng28	T2	NSS	1417610	56.0135	0.158255		SALT	Zheng28	T2	NSS	401856	18.9825	0.140135
CK	Zheng29	T2	Mixed	3206685	119.681	0.18769		SALT	Zheng29	T2	Mixed	1331462	121.575	0.22176
CK	Zheng30	T2	NSS	2298995	77.5555	0.181275		SALT	Zheng30	T2	NSS	353324	75.1985	0.18716
CK	Zheng32	T2	SS	2752695	96.1335	0.163275		SALT	Zheng32	T2	SS	574516	76.817	0.174305
CK	Zheng35	T2	Mixed	2441750	91.8985	0.176615		SALT	Zheng35	T2	Mixed	1360235	48.919	0.181745
CK	Zheng58	T2	NSS	1449145	53.2225	0.143195		SALT	Zheng58	T2	NSS	1513595	54.644	0.1663
CK	Zheng653	T2	NSS	3846700	99.8825	0.208315		SALT	Zheng653	T2	NSS	1184270	99.4	0.22758
CK	Zhi41	T2	NSS	1453130	52.804	0.153545		SALT	Zhi41	T2	NSS	834970	36.2305	0.1503
CK	Zhong69	T2	Mixed	3106935	107.441	0.18938		SALT	Zhong69	T2	Mixed	671386	113.081	0.216465
CK	CIMBL13	T3	TST	5159640	188.833	0.28375		SALT	CIMBL13	T3	TST	612054	141.097	0.19385
CK	CIMBL133	T3	TST	5982525	213.369	0.253435		SALT	CIMBL133	T3	TST	3422270	137.181	0.20339
CK	CIMBL138	T3	TST	5379215	197.572	0.24872		SALT	CIMBL138	T3	TST	1266310	41.653	0.162215
CK	CIMBL139	T3	TST	7416590	225.374	0.254465		SALT	CIMBL139	T3	TST	1020219	38.1425	0.156075
CK	CIMBL14	T3	TST	4086445	208.449	0.281385		SALT	CIMBL14	T3	TST	1511175	77.2925	0.178375
CK	CIMBL140	T3	TST	5150750	197.337	0.210095		SALT	CIMBL140	T3	TST	1518575	68.9405	0.16844
CK	CIMBL141	T3	Mixed	7777785	278.786	0.303805		SALT	CIMBL141	T3	Mixed	4159760	153.725	0.208415
CK	CIMBL142	T3	TST	5865860	231.163	0.27374		SALT	CIMBL142	T3	TST	1904015	84.5355	0.18251
CK	CIMBL143	T3	Mixed	3761875	162.082	0.200375		SALT	CIMBL143	T3	Mixed	1148230	44.598	0.136915
CK	CIMBL145	T3	SS	6508635	179	0.24187		SALT	CIMBL145	T3	SS	1920730	98.3055	0.18167
CK	CIMBL147	T3	TST	4623555	179.733	0.220835		SALT	CIMBL147	T3	TST	2566160	90.6625	0.18226
CK	CIMBL148	T3	TST	6044925	262.971	0.242805		SALT	CIMBL148	T3	TST	1696515	87.0265	0.167575
CK	CIMBL149	T3	TST	9844735	294.857	0.28893		SALT	CIMBL149	T3	TST	3321195	151.478	0.205605
CK	CIMBL15	T3	TST	7870095	269.902	0.30718		SALT	CIMBL15	T3	TST	3575275	174.122	0.24691
CK	CIMBL150	T3	TST	8905750	260.928	0.306855		SALT	CIMBL150	T3	TST	3353240	154.093	0.202675
CK	CIMBL151	T3	TST	9807395	250.609	0.27438		SALT	CIMBL151	T3	TST	2540700	156.569	0.20106
CK	CIMBL153	T3	TST	7784170	262.31	0.2863		SALT	CIMBL153	T3	TST	2946505	150.338	0.20499
CK	CIMBL154	T3	Mixed	8046315	260.566	0.30522		SALT	CIMBL154	T3	Mixed	2779320	111.695	0.18505
CK	CIMBL155	T3	TST	8349020	222.839	0.281435		SALT	CIMBL155	T3	TST	3053805	98.945	0.195045
CK	CIMBL157	T3	TST	10589700	291.593	0.30397		SALT	CIMBL157	T3	TST	3226525	99.941	0.19421
CK	CIMBL16	T3	TST	7912215	247.632	0.257675		SALT	CIMBL16	T3	TST	1948865	88.423	0.18105
CK	CIMBL17	T3	TST	8294135	292.639	0.332775		SALT	CIMBL17	T3	TST	4938165	166.973	0.2304
CK	CIMBL18	T3	TST	7820710	286.998	0.309395		SALT	CIMBL18	T3	TST	3585525	120.666	0.208955
CK	CIMBL19	T3	TST	10717825	318.12	0.291815		SALT	CIMBL19	T3	TST	3344035	136.036	0.21518
CK	CIMBL2	T3	TST	8583855	297.705	0.286525		SALT	CIMBL2	T3	TST	2902310	157.16	0.196145
CK	CIMBL21	T3	TST	8040405	265.087	0.28984		SALT	CIMBL21	T3	TST	2175255	87.8035	0.181375
CK	CIMBL22	T3	TST	7171720	230.066	0.250215		SALT	CIMBL22	T3	TST	3529620	153.827	0.197565
CK	CIMBL25	T3	TST	9154250	257.92	0.3136		SALT	CIMBL25	T3	TST	3185730	103.112	0.198975
CK	CIMBL27	T3	TST	9922750	289.972	0.325285		SALT	CIMBL27	T3	TST	3403780	101.56	0.196825
CK	CIMBL32	T3	TST	8849305	287.841	0.37977		SALT	CIMBL32	T3	TST	4511075	179.919	0.25073
CK	CIMBL38	T3	TST	5388920	222.507	0.263985		SALT	CIMBL38	T3	TST	1621115	91.471	0.205085
CK	CIMBL39	T3	TST	3297825	195.951	0.238885		SALT	CIMBL39	T3	TST	664218	29.1465	0.152055
CK	CIMBL4	T3	TST	4453735	185.77	0.238485		SALT	CIMBL4	T3	TST	996281	74.091	0.17782
CK	CIMBL40	T3	TST	8744230	274.49	0.32281		SALT	CIMBL40	T3	TST	5388740	202.78	0.26804
CK	CIMBL42	T3	TST	4683860	191.833	0.216525		SALT	CIMBL42	T3	TST	1.89539e+06	74.004	0.17977
CK	CIMBL44	T3	TST	5830870	212.864	0.2894		SALT	CIMBL44	T3	TST	3348780	120.793	0.22979
CK	CIMBL45	T3	Mixed	4282215	168.422	0.23635		SALT	CIMBL45	T3	Mixed	2.52192e+06	92.864	0.206275
CK	CIMBL46	T3	TST	3119500	177.678	0.245065		SALT	CIMBL46	T3	TST	968640	57.685	0.17774
CK	CIMBL48	T3	TST	5149325	204.375	0.262085		SALT	CIMBL48	T3	TST	867835	33.201	0.163165
CK	CIMBL49	T3	TST	5922280	214.323	0.24054		SALT	CIMBL49	T3	TST	1244090	54.303	0.172975
CK	CIMBL5	T3	TST	4918890	210.614	0.24067		SALT	CIMBL5	T3	TST	1.31613e+06	86.7935	0.189645
CK	CIMBL50	T3	TST	6693420	197.042	0.28189		SALT	CIMBL50	T3	TST	2118465	102.285	0.19115
CK	CIMBL51	T3	TST	7297265	222.205	0.30539		SALT	CIMBL51	T3	TST	2318195	113.438	0.20262
CK	CIMBL53	T3	TST	9433475	300.156	0.290405		SALT	CIMBL53	T3	TST	1616265	102.269	0.181375
CK	CIMBL55	T3	TST	6187825	208.012	0.247785		SALT	CIMBL55	T3	TST	1288740	54.204	0.167115
CK	CIMBL57	T3	TST	10395715	279.467	0.302775		SALT	CIMBL57	T3	TST	2740945	129.071	0.212425
CK	CIMBL58	T3	TST	8131875	221.983	0.30551		SALT	CIMBL58	T3	TST	1732785	113.058	0.217365
CK	CIMBL59	T3	TST	7095755	225.376	0.30695		SALT	CIMBL59	T3	TST	1.77826e+06	84.505	0.19422
CK	CIMBL6	T3	TST	4872765	213.036	0.29336		SALT	CIMBL6	T3	TST	2052450	104.2	0.210785
CK	CIMBL61	T3	TST	7224210	261.294	0.27973		SALT	CIMBL61	T3	TST	979197	46.3865	0.165925
CK	CIMBL62	T3	TST	8152715	285.216	0.334195		SALT	CIMBL62	T3	TST	2672425	113.081	0.210805
CK	CIMBL63	T3	TST	6483805	223.485	0.31327		SALT	CIMBL63	T3	TST	1028805	38.248	0.16098
CK	CIMBL65	T3	TST	7100665	266.397	0.291065		SALT	CIMBL65	T3	TST	897063	59.314	0.17194
CK	CIMBL67	T3	TST	7229825	265.611	0.299475		SALT	CIMBL67	T3	TST	2334255	106.119	0.196825
CK	CIMBL7	T3	TST	8539270	291.13	0.325935		SALT	CIMBL7	T3	TST	1767380	69.9735	0.18519
CK	CIMBL71	T3	TST	6027680	272.082	0.31426		SALT	CIMBL71	T3	TST	1311880	72.4265	0.16504
CK	CIMBL72	T3	TST	5411175	214.825	0.22106		SALT	CIMBL72	T3	TST	1027780	38.3755	0.157465
CK	CIMBL73	T3	TST	4889685	221.439	0.247925		SALT	CIMBL73	T3	TST	1068030	35.428	0.16225
CK	CIMBL74	T3	TST	6059950	232.653	0.251445		SALT	CIMBL74	T3	TST	1166555	57.834	0.17458
CK	CIMBL75	T3	TST	3890275	174.423	0.25611		SALT	CIMBL75	T3	TST	1705740	78.245	0.191185
CK	CIMBL77	T3	TST	8139710	273.584	0.29728		SALT	CIMBL77	T3	TST	1.92978e+06	94.1695	0.17179
CK	CIMBL78	T3	TST	8226520	302.384	0.301855		SALT	CIMBL78	T3	TST	662420	27.8365	0.15068
CK	CIMBL79	T3	TST	4641350	224.857	0.275265		SALT	CIMBL79	T3	TST	702284	35.5745	0.166585
CK	CIMBL81	T3	TST	4673560	202.551	0.25324		SALT	CIMBL81	T3	TST	936144	47.41	0.1697
CK	CIMBL87	T3	TST	2537515	211.97	0.397325		SALT	CIMBL87	T3	TST	759844	55.6455	0.17336
CK	CIMBL88	T3	TST	6007090	227.431	0.32558		SALT	CIMBL88	T3	TST	888434	53.064	0.165585
CK	CIMBL89	T3	Mixed	6513140	202.758	0.34109		SALT	CIMBL89	T3	Mixed	1529740	64.2955	0.1977
CK	CIMBL90	T3	TST	5852030	209.578	0.30009		SALT	CIMBL90	T3	TST	2951240	87.9795	0.20574
CK	CIMBL91	T3	TST	6160440	211.589	0.35371		SALT	CIMBL91	T3	TST	3636105	140.136	0.248855
CK	CIMBL92	T3	TST	4388550	163.984	0.325555		SALT	CIMBL92	T3	TST	2830700	102.56	0.207265
CK	CIMBL93	T3	TST	5262880	193.978	0.26857		SALT	CIMBL93	T3	TST	1191485	75.1915	0.17537
CK	CIMBL94	T3	TST	5158860	175.778	0.27431		SALT	CIMBL94	T3	TST	2899105	126.668	0.20556
CK	CIMBL95	T3	Mixed	6119830	218.507	0.34728		SALT	CIMBL95	T3	Mixed	2501981	114.082	0.195065
CK	CIMBL96	T3	TST	4893375	194.343	0.24096		SALT	CIMBL96	T3	TST	2804455	116.15	0.20082
CK	CIMBL97	T3	TST	4906530	171.101	0.25567		SALT	CIMBL97	T3	TST	2069345	88.424	0.198715
CK	CIMBL98	T3	TST	5472560	172.542	0.302615		SALT	CIMBL98	T3	TST	1677280	77.785	0.189355
CK	CIMBL99	T3	TST	5344210	187.009	0.228035		SALT	CIMBL99	T3	TST	1463774	78.7765	0.187855
CK	CML113	T3	TST	7044500	227.622	0.23511		SALT	CML113	T3	TST	3646110	163.712	0.20078
CK	CML114	T3	TST	5597215	195.451	0.25946		SALT	CML114	T3	TST	3331925	149.203	0.202125
CK	CML115	T3	Mixed	5927785	213.196	0.288615		SALT	CML115	T3	Mixed	1.02143e+06	55.2105	0.18804
CK	CML116	T3	Mixed	5941435	185.332	0.28141		SALT	CML116	T3	Mixed	1531245	80.9865	0.189855
CK	CML118	T3	Mixed	5082400	178.105	0.312045		SALT	CML118	T3	Mixed	2577895	102.013	0.216655
CK	CML121	T3	TST	3816370	188.892	0.261225		SALT	CML121	T3	TST	1.96317e+06	90.2575	0.19714
CK	CML122	T3	TST	3721190	200.185	0.33799		SALT	CML122	T3	TST	999985	92.7215	0.28949
CK	CML166	T3	TST	3610075	220.544	0.40602		SALT	CML166	T3	TST	842068	50.724	0.169325
CK	CML168	T3	TST	4689155	202.623	0.420165		SALT	CML168	T3	TST	1672376	96.499	0.183155
CK	D9B	T3	NSS	5520505	185.957	0.21069		SALT	D9B	T3	NSS	684320	30.032	0.13399
CK	D9H	T3	NSS	7287910	228.909	0.265485		SALT	D9H	T3	NSS	725754	45.3645	0.14734
CK	D9HS	T3	NSS	5686815	205.264	0.23249		SALT	D9HS	T3	NSS	1924522	90.354	0.170845
CK	GEMS47	T3	NSS	6090885	242.138	0.23118		SALT	GEMS47	T3	NSS	2231925	85.35	0.173025
CK	GEMS48	T3	NSS	8654205	254.169	0.25689		SALT	GEMS48	T3	NSS	2377300	105.361	0.194925
CK	GEMS5	T3	SS	7760680	281.731	0.292765		SALT	GEMS5	T3	SS	1877925	83.6245	0.178155
CK	GEMS50	T3	SS	7333105	216.317	0.247455		SALT	GEMS50	T3	SS	2932460	136.625	0.18462
CK	GEMS51	T3	SS	7299325	276.423	0.276685		SALT	GEMS51	T3	SS	1874970	94.214	0.17749
CK	GEMS52	T3	SS	8904200	292.835	0.256655		SALT	GEMS52	T3	SS	3184445	113.701	0.22249
CK	GEMS53	T3	SS	7796305	274.324	0.298745		SALT	GEMS53	T3	SS	2946545	116.273	0.20962
CK	GEMS54	T3	TST	7994905	235.332	0.305255		SALT	GEMS54	T3	TST	1607065	51.238	0.19545
CK	GEMS56	T3	NSS	8510485	259.545	0.249995		SALT	GEMS56	T3	NSS	4081700	186.383	0.2168
CK	GEMS59	T3	NSS	6281115	188.553	0.219575		SALT	GEMS59	T3	NSS	1306985	47.102	0.167125
CK	GEMS6	T3	SS	6632805	255.49	0.327695		SALT	GEMS6	T3	SS	2530325	107.786	0.18605
CK	GEMS63	T3	SS	6712950	217.726	0.218655		SALT	GEMS63	T3	SS	1397930	53.12	0.14587
CK	GEMS9	T3	SS	4980975	147.409	0.201575		SALT	GEMS9	T3	SS	2899810	95.177	0.179655
CK	Gy1032	T3	NSS	10477690	334.072	0.30623		SALT	Gy1032	T3	NSS	2237500	77.1795	0.184295
CK	Gy220	T3	NSS	6308640	270.708	0.24924		SALT	Gy220	T3	NSS	1552700	55.171	0.162795
CK	Gy237	T3	NSS	6878630	261.847	0.199905		SALT	Gy237	T3	NSS	1761320	57.0285	0.158015
CK	Gy246	T3	NSS	7681670	260.114	0.241905		SALT	Gy246	T3	NSS	2062405	84.7125	0.164725
CK	Gy386	T3	NSS	4937905	189.05	0.21425		SALT	Gy386	T3	NSS	1576300	68.4545	0.16897
CK	Gy462	T3	NSS	6419575	225.816	0.235905		SALT	Gy462	T3	NSS	1906510	69.9915	0.17637
CK	Gy798	T3	NSS	7119330	266.183	0.296125		SALT	Gy798	T3	NSS	3379300	118.986	0.19937
CK	HB	T3	Mixed	9374365	310.93	0.323285		SALT	HB	T3	Mixed	2806095	97.4695	0.1839
CK	HTH17	T3	Mixed	9195195	298.091	0.326515		SALT	HTH17	T3	Mixed	2650195	152.921	0.19945
CK	Hua832	T3	SS	8088175	293.454	0.315315		SALT	Hua832	T3	SS	1515350	44.5535	0.16308
CK	HuangC	T3	NSS	9977995	236.097	0.244125		SALT	HuangC	T3	NSS	1926255	66.763	0.187655
CK	HZS	T3	Mixed	7977450	245.694	0.28488		SALT	HZS	T3	Mixed	1798500	64.757	0.16081
CK	IRF314	T3	NSS	9022145	231.959	0.272405		SALT	IRF314	T3	NSS	2944685	95.82	0.17741
CK	J4112	T3	Mixed	8533505	236.59	0.29812		SALT	J4112	T3	Mixed	2802615	93.151	0.1906
CK	J724	T3	Mixed	3915640	141.462	0.20783		SALT	J724	T3	Mixed	1.13413e+06	68.155	0.166155
CK	JH59	T3	NSS	7365130	193.52	0.229445		SALT	JH59	T3	NSS	2766295	96.4185	0.17629
CK	Ji63	T3	NSS	6832715	197.281	0.263515		SALT	Ji63	T3	NSS	1432215	54.6605	0.163845
CK	Ji842	T3	NSS	7565570	213.314	0.33789		SALT	Ji842	T3	NSS	4167040	131.182	0.256045
CK	Ji846	T3	NSS	5672640	209.724	0.284005		SALT	Ji846	T3	NSS	2045235	65.841	0.18338
CK	Ji853	T3	Mixed	4898315	177.225	0.22553		SALT	Ji853	T3	Mixed	2461345	81.4105	0.19964
CK	Jiao51	T3	Mixed	6460905	207.121	0.28209		SALT	Jiao51	T3	Mixed	820269	32.289	0.145455
CK	JY01	T3	NSS	8085720	209.82	0.36584		SALT	JY01	T3	NSS	2328530	68.5365	0.205165
CK	K10	T3	NSS	6095495	205.21	0.302875		SALT	K10	T3	NSS	2362440	84.086	0.19591
CK	K12	T3	NSS	4802280	191.59	0.265425		SALT	K12	T3	NSS	1720253	62.354	0.17239
CK	K14	T3	NSS	4724130	165.351	0.237955		SALT	K14	T3	NSS	690561	27.876	0.14287
CK	K22	T3	NSS	4750375	170.964	0.268235		SALT	K22	T3	NSS	1750357	61.345	0.166075
CK	L3180	T3	Mixed	10078060	286.672	0.31814		SALT	L3180	T3	Mixed	2668225	92.17	0.185345
CK	Liao159	T3	Mixed	9150420	279.467	0.27577		SALT	Liao159	T3	Mixed	1087914	44.283	0.155275
CK	Liao5114	T3	Mixed	9188370	319.66	0.267945		SALT	Liao5114	T3	Mixed	2925765	181.754	0.207705
CK	Liao5262	T3	NSS	7717850	247.306	0.25653		SALT	Liao5262	T3	NSS	1150940	56.638	0.15404
CK	Liao5263	T3	NSS	5964720	239.82	0.221595		SALT	Liao5263	T3	NSS	1416885	47.9155	0.16124
CK	LK11	T3	NSS	7505070	221.987	0.252875		SALT	LK11	T3	NSS	2335535	114.999	0.198155
CK	Lv28	T3	NSS	8493590	276.271	0.272455		SALT	Lv28	T3	NSS	2911660	142.069	0.185695
CK	Lx9801	T3	NSS	6674310	236.431	0.278895		SALT	Lx9801	T3	NSS	3337265	144.197	0.21345
CK	LXN	T3	NSS	5430405	255.263	0.24338		SALT	LXN	T3	NSS	2032055	98.089	0.17568
CK	LY	T3	TST	6421330	262.22	0.245175		SALT	LY	T3	TST	1179649	65.33	0.154455
CK	LY042	T3	NSS	6748100	264.678	0.23836		SALT	LY042	T3	NSS	984684	62.3755	0.165025
CK	M153	T3	NSS	3151670	147.442	0.1978		SALT	M153	T3	NSS	2449590	108.939	0.195915
CK	M165	T3	NSS	4621190	216.53	0.20592		SALT	M165	T3	NSS	954058	39.6615	0.14687
CK	MN	T3	Mixed	6989375	227.475	0.279325		SALT	MN	T3	Mixed	1206865	49.4655	0.15013
CK	MO113	T3	NSS	6131635	265.091	0.275985		SALT	MO113	T3	NSS	1348875	59.1335	0.169625
CK	MO17	T3	NSS	4706480	218.425	0.239055		SALT	MO17	T3	NSS	1302395	57.8485	0.157465
CK	NMJT	T3	Mixed	5685920	219.007	0.248335		SALT	NMJT	T3	Mixed	1336810	47.997	0.15443
CK	P138	T3	NSS	7990725	308.197	0.340755		SALT	P138	T3	NSS	2824365	128.652	0.219315
CK	P178	T3	NSS	8696080	252.796	0.294815		SALT	P178	T3	NSS	2309960	137.068	0.21476
CK	Q1261	T3	NSS	4508070	203.114	0.241035		SALT	Q1261	T3	NSS	612393	25.948	0.145345
CK	Qi319	T3	NSS	6450065	271.296	0.287615		SALT	Qi319	T3	NSS	615097	26.2245	0.150835
CK	R08	T3	NSS	4422055	209.239	0.19722		SALT	R08	T3	NSS	1176320	72.1375	0.1617
CK	R15	T3	NSS	5990545	237.422	0.273765		SALT	R15	T3	NSS	1166945	50.4615	0.15819
CK	Ry697	T3	Mixed	6912460	260.423	0.259175		SALT	Ry697	T3	Mixed	1890840	102.306	0.192685
CK	Ry713	T3	NSS	9136970	272.661	0.27932		SALT	Ry713	T3	NSS	2733530	103.52	0.20605
CK	Ry729	T3	Mixed	9298500	297.359	0.29883		SALT	Ry729	T3	Mixed	1814425	170.447	0.17705
CK	Ry732	T3	NSS	7230465	266.348	0.26859		SALT	Ry732	T3	NSS	1146845	49.8785	0.170795
CK	Ry737	T3	Mixed	7025950	252.968	0.24363		SALT	Ry737	T3	Mixed	1010310	42.5095	0.15729
CK	S22	T3	NSS	6246730	238.173	0.261685		SALT	S22	T3	NSS	2273030	101.62	0.19701
CK	SC55	T3	Mixed	4645370	148.911	0.22847		SALT	SC55	T3	Mixed	2262005	108.652	0.21852
CK	Shen135	T3	Mixed	6261575	198.392	0.23699		SALT	Shen135	T3	Mixed	1995180	103.329	0.18106
CK	Shen5003	T3	NSS	5942005	177.073	0.23029		SALT	Shen5003	T3	NSS	1276870	49.587	0.14474
CK	Si273	T3	NSS	5493450	184.806	0.235075		SALT	Si273	T3	NSS	2645985	117.155	0.202015
CK	Si434	T3	NSS	6151025	207.002	0.25201		SALT	Si434	T3	NSS	1315220	54.016	0.15928
CK	Si444	T3	NSS	7501270	226.427	0.29178		SALT	Si444	T3	NSS	1578965	69.0355	0.167615
CK	SK	T3	Mixed	7101040	216.393	0.284495		SALT	SK	T3	Mixed	2434520	105.392	0.21403
CK	SW92E114	T3	TST	7176680	213.995	0.251325		SALT	SW92E114	T3	TST	993974	59.28	0.169195
CK	Sy1035	T3	NSS	3380315	125.596	0.1923		SALT	Sy1035	T3	NSS	770428	34.871	0.153685
CK	Sy1039	T3	NSS	5149495	173.36	0.23367		SALT	Sy1039	T3	NSS	1.21157e+06	69.552	0.178765
CK	Sy1052	T3	NSS	7425785	236.262	0.28139		SALT	Sy1052	T3	NSS	2074880	114.603	0.19861
CK	Sy1077	T3	Mixed	6371605	197.754	0.28262		SALT	Sy1077	T3	Mixed	2400090	106.981	0.209685
CK	Sy1128	T3	NSS	5942120	190.088	0.27505		SALT	Sy1128	T3	NSS	2279813	93.06	0.21152
CK	Sy998	T3	NSS	7784345	231.92	0.22303		SALT	Sy998	T3	NSS	4189640	165.007	0.20495
CK	Sy999	T3	NSS	3033270	117.922	0.189175		SALT	Sy999	T3	NSS	1220170	49.9535	0.128035
CK	Tian77	T3	Mixed	6306120	212.662	0.199595		SALT	Tian77	T3	Mixed	1116434	39.626	0.15506
CK	Tie7922	T3	SS	5477600	207.455	0.20832		SALT	Tie7922	T3	SS	2236755	81.158	0.19197
CK	TT16	T3	Mixed	5899115	237.536	0.236985		SALT	TT16	T3	Mixed	902000	35.1455	0.13365
CK	TY10	T3	Mixed	7174590	265.788	0.267515		SALT	TY10	T3	Mixed	2499045	137.433	0.213015
CK	TY11	T3	Mixed	4166515	223.133	0.17061		SALT	TY11	T3	Mixed	713632	29.921	0.13277
CK	TY2	T3	Mixed	4911140	204.922	0.219455		SALT	TY2	T3	Mixed	1424193	62.2	0.1562
CK	TY9	T3	Mixed	2327935	203.887	0.228115		SALT	TY9	T3	Mixed	167260	11.4415	0.155785
CK	U8112	T3	SS	6630845	216.8	0.262055		SALT	U8112	T3	SS	389984	26.1805	0.16141
CK	W138	T3	NSS	7483975	235.01	0.293215		SALT	W138	T3	NSS	1.61742e+06	87.0975	0.190125
CK	Xi502	T3	NSS	6765775	205.581	0.3259		SALT	Xi502	T3	NSS	1575110	92.4755	0.184825
CK	Xun971	T3	Mixed	6780910	255.804	0.249665		SALT	Xun971	T3	Mixed	448982	20.9535	0.145305
CK	XZ698	T3	NSS	5558440	198.627	0.362775		SALT	XZ698	T3	NSS	1.75633e+06	78.9985	0.184785
CK	Yan414	T3	Mixed	4491575	187.71	0.29215		SALT	Yan414	T3	Mixed	2188915	104.694	0.21369
CK	Ye107	T3	Mixed	3992385	164.406	0.246095		SALT	Ye107	T3	Mixed	1469857	73.914	0.17056
CK	Ye478	T3	Mixed	2387055	136.707	0.25217		SALT	Ye478	T3	Mixed	305088	14.996	0.137455
CK	Ye515	T3	Mixed	4449200	187.093	0.23543		SALT	Ye515	T3	Mixed	1203236	84.613	0.19827
CK	Ye8001	T3	Mixed	5123100	184.025	0.236225		SALT	Ye8001	T3	Mixed	2027710	115.915	0.25584
CK	Yu374	T3	NSS	3887350	145.544	0.23113		SALT	Yu374	T3	NSS	3553070	149.505	0.24482
CK	Yu871	T3	NSS	5601090	198.661	0.23204		SALT	Yu871	T3	NSS	512931	22.828	0.136435
CK	Yun46	T3	TST	4631095	183.072	0.232525		SALT	Yun46	T3	TST	1.54183e+06	89.345	0.197665
CK	Z2018F	T3	Mixed	2662985	112.477	0.176405		SALT	Z2018F	T3	Mixed	583458	41.755	0.181685
CK	ZB648	T3	NSS	3387375	174.193	0.267345		SALT	ZB648	T3	NSS	210018	12.8035	0.132565
CK	Zheng22	T3	Mixed	5001960	173.206	0.26155		SALT	Zheng22	T3	Mixed	884628	66.505	0.186795
CK	Zheng28	T3	NSS	2684565	98.2425	0.200235		SALT	Zheng28	T3	NSS	433802	20.336	0.136555
CK	Zheng29	T3	Mixed	5972860	202.361	0.256815		SALT	Zheng29	T3	Mixed	3115735	152.596	0.255225
CK	Zheng30	T3	NSS	5434695	181.936	0.26842		SALT	Zheng30	T3	NSS	1856640	127.588	0.21771
CK	Zheng32	T3	SS	5185255	175.378	0.23847		SALT	Zheng32	T3	SS	1887015	98.604	0.188425
CK	Zheng35	T3	Mixed	7024630	230.031	0.2568		SALT	Zheng35	T3	Mixed	1682260	72.1435	0.19851
CK	Zheng58	T3	NSS	5792450	189.221	0.207645		SALT	Zheng58	T3	NSS	1637540	67.3705	0.169575
CK	Zheng653	T3	NSS	9250085	206.713	0.281695		SALT	Zheng653	T3	NSS	3105255	121.204	0.250725
CK	Zhi41	T3	NSS	5165695	168.841	0.21497		SALT	Zhi41	T3	NSS	902798	38.788	0.15486
CK	Zhong69	T3	Mixed	5270855	180.428	0.23683		SALT	Zhong69	T3	Mixed	3144285	181.832	0.24766
CK	CIMBL13	T4	TST	6351875	231.064	0.340385		SALT	CIMBL13	T4	TST	2702490	159.452	0.22033
CK	CIMBL133	T4	TST	7467220	284.171	0.32286		SALT	CIMBL133	T4	TST	4495745	171.363	0.21893
CK	CIMBL138	T4	TST	6427820	244.617	0.321075		SALT	CIMBL138	T4	TST	1384145	82.481	0.19592
CK	CIMBL139	T4	TST	8880580	329.624	0.31835		SALT	CIMBL139	T4	TST	1053265	52.534	0.17785
CK	CIMBL14	T4	TST	6501355	240.178	0.338325		SALT	CIMBL14	T4	TST	2228495	92.2995	0.19668
CK	CIMBL140	T4	TST	6502420	273.208	0.27085		SALT	CIMBL140	T4	TST	1806635	123.51	0.18573
CK	CIMBL141	T4	Mixed	10428925	354.901	0.35151		SALT	CIMBL141	T4	Mixed	4729365	229.202	0.225615
CK	CIMBL142	T4	TST	8179885	304.455	0.31777		SALT	CIMBL142	T4	TST	2499585	131.225	0.20902
CK	CIMBL143	T4	Mixed	5403440	195	0.23868		SALT	CIMBL143	T4	Mixed	1122610	45.5325	0.145845
CK	CIMBL145	T4	SS	8045160	257.184	0.281175		SALT	CIMBL145	T4	SS	2915965	112.261	0.20412
CK	CIMBL147	T4	TST	6618510	218.113	0.27794		SALT	CIMBL147	T4	TST	3023615	96.6815	0.188565
CK	CIMBL148	T4	TST	9745240	323.93	0.291545		SALT	CIMBL148	T4	TST	2400045	164.227	0.1956
CK	CIMBL149	T4	TST	12201500	381.976	0.325645		SALT	CIMBL149	T4	TST	4742485	214.708	0.23481
CK	CIMBL15	T4	TST	10641545	233.512	0.335565		SALT	CIMBL15	T4	TST	6373000	175.05	0.287965
CK	CIMBL150	T4	TST	12842400	275.978	0.325195		SALT	CIMBL150	T4	TST	4909080	166.361	0.22877
CK	CIMBL151	T4	TST	11532350	340.447	0.32622		SALT	CIMBL151	T4	TST	4870240	181.369	0.21991
CK	CIMBL153	T4	TST	8701205	377.88	0.36929		SALT	CIMBL153	T4	TST	4412435	212.225	0.221925
CK	CIMBL154	T4	Mixed	9226080	285.697	0.329325		SALT	CIMBL154	T4	Mixed	3401960	127.107	0.199765
CK	CIMBL155	T4	TST	10349925	316.656	0.30017		SALT	CIMBL155	T4	TST	3340110	146.775	0.209775
CK	CIMBL157	T4	TST	13269650	357.024	0.37888		SALT	CIMBL157	T4	TST	3675640	178.923	0.22001
CK	CIMBL16	T4	TST	9909940	326.957	0.30674		SALT	CIMBL16	T4	TST	2669950	100.57	0.19598
CK	CIMBL17	T4	TST	11931850	325.229	0.328675		SALT	CIMBL17	T4	TST	6568605	187.546	0.242805
CK	CIMBL18	T4	TST	11848400	334.765	0.33373		SALT	CIMBL18	T4	TST	4526585	137.599	0.223045
CK	CIMBL19	T4	TST	13635100	366.111	0.338625		SALT	CIMBL19	T4	TST	4360090	192.68	0.23301
CK	CIMBL2	T4	TST	11033065	376.572	0.32161		SALT	CIMBL2	T4	TST	4901960	198.092	0.2248
CK	CIMBL21	T4	TST	10498090	340.714	0.320095		SALT	CIMBL21	T4	TST	2580840	140.917	0.20322
CK	CIMBL22	T4	TST	9219300	272.54	0.264995		SALT	CIMBL22	T4	TST	4746360	188.561	0.21477
CK	CIMBL25	T4	TST	11582600	308.147	0.35741		SALT	CIMBL25	T4	TST	3964115	129.308	0.213805
CK	CIMBL27	T4	TST	12585250	334.674	0.355315		SALT	CIMBL27	T4	TST	4139510	119.889	0.20565
CK	CIMBL32	T4	TST	11703450	324.567	0.387915		SALT	CIMBL32	T4	TST	6992495	218.079	0.271745
CK	CIMBL38	T4	TST	5658655	318.557	0.293015		SALT	CIMBL38	T4	TST	2259065	128.421	0.22776
CK	CIMBL39	T4	TST	4761220	229.181	0.273275		SALT	CIMBL39	T4	TST	748148	45.323	0.16517
CK	CIMBL4	T4	TST	5710575	315.471	0.328925		SALT	CIMBL4	T4	TST	1976765	111.178	0.195885
CK	CIMBL40	T4	TST	10136880	377.343	0.371675		SALT	CIMBL40	T4	TST	6781845	274.787	0.299535
CK	CIMBL42	T4	TST	5362400	246.194	0.23604		SALT	CIMBL42	T4	TST	1911665	149.665	0.210315
CK	CIMBL44	T4	TST	7410315	258.531	0.31642		SALT	CIMBL44	T4	TST	3663275	157.386	0.253025
CK	CIMBL45	T4	Mixed	5024280	210.304	0.260825		SALT	CIMBL45	T4	Mixed	2.8535e+06	107.559	0.21217
CK	CIMBL46	T4	TST	4949455	191.845	0.29079		SALT	CIMBL46	T4	TST	1.59119e+06	77.3835	0.201065
CK	CIMBL48	T4	TST	6798725	260.329	0.327415		SALT	CIMBL48	T4	TST	836715	56.0195	0.181405
CK	CIMBL49	T4	TST	6832730	295.045	0.3188		SALT	CIMBL49	T4	TST	1460245	55.2125	0.181485
CK	CIMBL5	T4	TST	6622155	294.358	0.28602		SALT	CIMBL5	T4	TST	2344635	119.07	0.205045
CK	CIMBL50	T4	TST	7013905	273.741	0.33405		SALT	CIMBL50	T4	TST	2824235	137.504	0.21494
CK	CIMBL51	T4	TST	7697180	287.7	0.347985		SALT	CIMBL51	T4	TST	3131060	152.014	0.23661
CK	CIMBL53	T4	TST	11846750	383.603	0.33263		SALT	CIMBL53	T4	TST	2628200	243.637	0.22359
CK	CIMBL55	T4	TST	7784710	315.375	0.293605		SALT	CIMBL55	T4	TST	1492905	59.5995	0.175885
CK	CIMBL57	T4	TST	11849315	337.558	0.3139		SALT	CIMBL57	T4	TST	3560050	204.82	0.247665
CK	CIMBL58	T4	TST	10093080	286.031	0.332345		SALT	CIMBL58	T4	TST	2935350	156.367	0.249205
CK	CIMBL59	T4	TST	9066500	287.582	0.36886		SALT	CIMBL59	T4	TST	2180010	112.052	0.22062
CK	CIMBL6	T4	TST	6279810	255.972	0.34094		SALT	CIMBL6	T4	TST	2734155	112.921	0.220005
CK	CIMBL61	T4	TST	9185645	305.435	0.313485		SALT	CIMBL61	T4	TST	1.10206e+06	69.5725	0.17482
CK	CIMBL62	T4	TST	11364900	366.849	0.38868		SALT	CIMBL62	T4	TST	3504745	132.673	0.22741
CK	CIMBL63	T4	TST	7657050	332.046	0.38113		SALT	CIMBL63	T4	TST	1.04285e+06	41.566	0.175135
CK	CIMBL65	T4	TST	10094540	355.389	0.34739		SALT	CIMBL65	T4	TST	1.51764e+06	215.921	0.215315
CK	CIMBL67	T4	TST	10062210	310.423	0.33585		SALT	CIMBL67	T4	TST	2731665	129.127	0.211415
CK	CIMBL7	T4	TST	11919000	334.422	0.381905		SALT	CIMBL7	T4	TST	1991120	118.469	0.224575
CK	CIMBL71	T4	TST	8361145	327.284	0.36307		SALT	CIMBL71	T4	TST	1642095	75.0065	0.17608
CK	CIMBL72	T4	TST	7308990	253.758	0.267715		SALT	CIMBL72	T4	TST	1025523	48.058	0.17923
CK	CIMBL73	T4	TST	6799135	267.608	0.306115		SALT	CIMBL73	T4	TST	1084186	35.7055	0.17367
CK	CIMBL74	T4	TST	8618610	262.906	0.267155		SALT	CIMBL74	T4	TST	1443350	72.1195	0.183515
CK	CIMBL75	T4	TST	5270055	290.048	0.34711		SALT	CIMBL75	T4	TST	2209510	108.62	0.21978
CK	CIMBL77	T4	TST	11350850	336.874	0.363795		SALT	CIMBL77	T4	TST	2541545	156.25	0.19986
CK	CIMBL78	T4	TST	9733045	352.354	0.34373		SALT	CIMBL78	T4	TST	645062	28.7055	0.156875
CK	CIMBL79	T4	TST	6148795	327.356	0.315045		SALT	CIMBL79	T4	TST	862355	67.7425	0.18519
CK	CIMBL81	T4	TST	6123125	267.62	0.311855		SALT	CIMBL81	T4	TST	1067244	66.836	0.1892
CK	CIMBL87	T4	TST	2965605	210.695	0.37821		SALT	CIMBL87	T4	TST	1404940	89.8545	0.19583
CK	CIMBL88	T4	TST	6979460	234.417	0.335195		SALT	CIMBL88	T4	TST	1.35105e+06	64.294	0.176915
CK	CIMBL89	T4	Mixed	7315515	221.471	0.367925		SALT	CIMBL89	T4	Mixed	2045665	99.254	0.22538
CK	CIMBL90	T4	TST	8122735	260.252	0.31378		SALT	CIMBL90	T4	TST	3073942	93.306	0.20661
CK	CIMBL91	T4	TST	7476405	226.226	0.353355		SALT	CIMBL91	T4	TST	4254565	149.398	0.261015
CK	CIMBL92	T4	TST	4896920	174.434	0.322595		SALT	CIMBL92	T4	TST	2921220	110.833	0.213495
CK	CIMBL93	T4	TST	6387705	215.478	0.27748		SALT	CIMBL93	T4	TST	1998550	107.262	0.19071
CK	CIMBL94	T4	TST	6366525	198.929	0.28437		SALT	CIMBL94	T4	TST	3491990	143.022	0.21694
CK	CIMBL95	T4	Mixed	7707860	248.436	0.35256		SALT	CIMBL95	T4	Mixed	3331595	150.01	0.219165
CK	CIMBL96	T4	TST	6495115	239.611	0.25341		SALT	CIMBL96	T4	TST	3316480	192.838	0.247125
CK	CIMBL97	T4	TST	6325225	203.587	0.260985		SALT	CIMBL97	T4	TST	2539670	122.376	0.22359
CK	CIMBL98	T4	TST	8092515	223.272	0.318095		SALT	CIMBL98	T4	TST	2385940	107.624	0.21832
CK	CIMBL99	T4	TST	5742000	192.146	0.23119		SALT	CIMBL99	T4	TST	2285245	104.808	0.194885
CK	CML113	T4	TST	8581855	259.028	0.271705		SALT	CML113	T4	TST	4501180	184.796	0.220815
CK	CML114	T4	TST	6902090	227.091	0.243725		SALT	CML114	T4	TST	4245070	202.998	0.227575
CK	CML115	T4	Mixed	6124160	214.181	0.2671		SALT	CML115	T4	Mixed	1420015	89.188	0.20517
CK	CML116	T4	Mixed	7628345	219.322	0.286275		SALT	CML116	T4	Mixed	2218525	101.947	0.209765
CK	CML118	T4	Mixed	7121380	231.887	0.318085		SALT	CML118	T4	Mixed	2639825	130.729	0.247595
CK	CML121	T4	TST	4555900	207.506	0.267075		SALT	CML121	T4	TST	2246760	109.047	0.207155
CK	CML122	T4	TST	4642245	214.095	0.34983		SALT	CML122	T4	TST	990038	102.1	0.285745
CK	CML166	T4	TST	5012070	233.44	0.38392		SALT	CML166	T4	TST	1061349	107.088	0.19407
CK	CML168	T4	TST	6460835	244.345	0.410725		SALT	CML168	T4	TST	2499405	116.486	0.21007
CK	D9B	T4	NSS	7071975	218.257	0.213585		SALT	D9B	T4	NSS	693212	30.5275	0.140245
CK	D9H	T4	NSS	10628050	293.751	0.275185		SALT	D9H	T4	NSS	1071606	162.604	0.168815
CK	D9HS	T4	NSS	7820695	254.85	0.23567		SALT	D9HS	T4	NSS	2348880	133.175	0.200935
CK	GEMS47	T4	NSS	7892680	332.531	0.278895		SALT	GEMS47	T4	NSS	2292050	69.774	0.191685
CK	GEMS48	T4	NSS	9628440	325.087	0.292955		SALT	GEMS48	T4	NSS	3116830	135.86	0.22105
CK	GEMS5	T4	SS	11291200	330.988	0.3148		SALT	GEMS5	T4	SS	2350945	127.483	0.19137
CK	GEMS50	T4	SS	8655850	341.036	0.28855		SALT	GEMS50	T4	SS	3917770	158.181	0.210805
CK	GEMS51	T4	SS	11592650	344.751	0.33014		SALT	GEMS51	T4	SS	2653480	132.161	0.20382
CK	GEMS52	T4	SS	12314900	326.884	0.28766		SALT	GEMS52	T4	SS	4414500	142.703	0.24839
CK	GEMS53	T4	SS	11037700	347.154	0.334785		SALT	GEMS53	T4	SS	3790965	147.212	0.239325
CK	GEMS54	T4	TST	9382695	328.286	0.323605		SALT	GEMS54	T4	TST	2290290	75.8665	0.20743
CK	GEMS56	T4	NSS	10508600	336.008	0.286965		SALT	GEMS56	T4	NSS	5732840	215.327	0.24463
CK	GEMS59	T4	NSS	6592400	323.381	0.23708		SALT	GEMS59	T4	NSS	1356085	85.3135	0.18997
CK	GEMS6	T4	SS	9105655	302.221	0.32926		SALT	GEMS6	T4	SS	3334575	119.395	0.198985
CK	GEMS63	T4	SS	7815790	257.311	0.248555		SALT	GEMS63	T4	SS	1436540	59.565	0.153325
CK	GEMS9	T4	SS	6752505	241.91	0.22451		SALT	GEMS9	T4	SS	3252460	101.346	0.191975
CK	Gy1032	T4	NSS	14169350	388.373	0.324585		SALT	Gy1032	T4	NSS	2582035	66.828	0.18743
CK	Gy220	T4	NSS	9221020	321.019	0.28931		SALT	Gy220	T4	NSS	1640765	60.956	0.174035
CK	Gy237	T4	NSS	9898790	301.052	0.22074		SALT	Gy237	T4	NSS	1801045	57.5925	0.15809
CK	Gy246	T4	NSS	9970130	309.086	0.27536		SALT	Gy246	T4	NSS	2763800	76.23	0.169595
CK	Gy386	T4	NSS	6915845	302.709	0.287695		SALT	Gy386	T4	NSS	2300440	97.5655	0.17868
CK	Gy462	T4	NSS	7190720	329.448	0.2897		SALT	Gy462	T4	NSS	2361650	87.618	0.190775
CK	Gy798	T4	NSS	8570145	366.466	0.341795		SALT	Gy798	T4	NSS	3980110	154.49	0.21773
CK	HB	T4	Mixed	13383750	406.762	0.37769		SALT	HB	T4	Mixed	2819330	185.321	0.20939
CK	HTH17	T4	Mixed	13264350	402.557	0.359755		SALT	HTH17	T4	Mixed	5468100	187.6	0.22046
CK	Hua832	T4	SS	10343720	325.053	0.38631		SALT	Hua832	T4	SS	1668500	57.844	0.18425
CK	HuangC	T4	NSS	9792395	260.014	0.24027		SALT	HuangC	T4	NSS	2681245	90.744	0.19162
CK	HZS	T4	Mixed	10537325	285.07	0.28743		SALT	HZS	T4	Mixed	2371665	77.905	0.173895
CK	IRF314	T4	NSS	11955500	288.513	0.285405		SALT	IRF314	T4	NSS	3025760	94.68	0.17632
CK	J4112	T4	Mixed	12439200	287.303	0.32511		SALT	J4112	T4	Mixed	3771150	118.999	0.20609
CK	J724	T4	Mixed	5012620	168.966	0.21314		SALT	J724	T4	Mixed	1788015	108.543	0.187385
CK	JH59	T4	NSS	12257400	260.426	0.248205		SALT	JH59	T4	NSS	3281900	105.619	0.18472
CK	Ji63	T4	NSS	9741470	254.534	0.305185		SALT	Ji63	T4	NSS	1850000	67.2645	0.1706
CK	Ji842	T4	NSS	10180260	239.756	0.33391		SALT	Ji842	T4	NSS	5555285	152.714	0.277445
CK	Ji846	T4	NSS	7463445	239.486	0.299915		SALT	Ji846	T4	NSS	3157650	90.5045	0.189475
CK	Ji853	T4	Mixed	5730000	206.858	0.219645		SALT	Ji853	T4	Mixed	3923570	117.616	0.211675
CK	Jiao51	T4	Mixed	8324120	249.248	0.287025		SALT	Jiao51	T4	Mixed	792962	30.1615	0.147
CK	JY01	T4	NSS	10503150	249.026	0.39388		SALT	JY01	T4	NSS	3627050	90.562	0.231015
CK	K10	T4	NSS	8193770	244.492	0.31801		SALT	K10	T4	NSS	3031735	95.2175	0.209405
CK	K12	T4	NSS	6186260	226.555	0.292615		SALT	K12	T4	NSS	2.09803e+06	73.0085	0.181025
CK	K14	T4	NSS	6330545	206.676	0.24595		SALT	K14	T4	NSS	666170	25.6785	0.14751
CK	K22	T4	NSS	6078475	204.084	0.27071		SALT	K22	T4	NSS	2166215	72.1405	0.1734
CK	L3180	T4	Mixed	14682200	330.45	0.345595		SALT	L3180	T4	Mixed	4117410	124.435	0.205125
CK	Liao159	T4	Mixed	12094700	359.116	0.32626		SALT	Liao159	T4	Mixed	1051734	46.6825	0.17411
CK	Liao5114	T4	Mixed	11991900	372.889	0.30745		SALT	Liao5114	T4	Mixed	6090325	135.803	0.21253
CK	Liao5262	T4	NSS	9189515	342.017	0.29358		SALT	Liao5262	T4	NSS	1357955	98.569	0.18742
CK	Liao5263	T4	NSS	7804790	282.693	0.26392		SALT	Liao5263	T4	NSS	1390405	46.858	0.162365
CK	LK11	T4	NSS	9059230	277.846	0.30954		SALT	LK11	T4	NSS	2951565	124.5	0.209095
CK	Lv28	T4	NSS	9245310	359.125	0.31635		SALT	Lv28	T4	NSS	3700025	142.045	0.186515
CK	Lx9801	T4	NSS	8137405	327.854	0.33063		SALT	Lx9801	T4	NSS	3954755	185.684	0.23498
CK	LXN	T4	NSS	7325020	320.195	0.30371		SALT	LXN	T4	NSS	2408180	182.549	0.19305
CK	LY	T4	TST	7871890	314.385	0.294875		SALT	LY	T4	TST	1.55535e+06	90.832	0.167255
CK	LY042	T4	NSS	8188530	334.592	0.26927		SALT	LY042	T4	NSS	1402375	56.8835	0.159485
CK	M153	T4	NSS	3739525	243.917	0.229625		SALT	M153	T4	NSS	2890495	121.218	0.195235
CK	M165	T4	NSS	5723225	247.447	0.217645		SALT	M165	T4	NSS	910795	41.8035	0.144965
CK	MN	T4	Mixed	8414120	299.425	0.3373		SALT	MN	T4	Mixed	1242665	53.7245	0.16417
CK	MO113	T4	NSS	9166945	288.036	0.27163		SALT	MO113	T4	NSS	1489605	122.597	0.19518
CK	MO17	T4	NSS	6322695	261.488	0.267145		SALT	MO17	T4	NSS	1346835	61.0175	0.17408
CK	NMJT	T4	Mixed	6922255	312.684	0.30144		SALT	NMJT	T4	Mixed	1306020	48.399	0.162675
CK	P138	T4	NSS	11093050	337.827	0.352205		SALT	P138	T4	NSS	3618565	187.031	0.241765
CK	P178	T4	NSS	9351800	315.604	0.333985		SALT	P178	T4	NSS	3745170	143.946	0.216495
CK	Q1261	T4	NSS	5563140	284.49	0.27987		SALT	Q1261	T4	NSS	600947	26.6425	0.15142
CK	Qi319	T4	NSS	8973465	327.854	0.305185		SALT	Qi319	T4	NSS	598348	26.3415	0.146395
CK	R08	T4	NSS	5432265	247.94	0.228255		SALT	R08	T4	NSS	1749160	88.741	0.167685
CK	R15	T4	NSS	6808690	294.816	0.30779		SALT	R15	T4	NSS	1320025	71.384	0.175
CK	Ry697	T4	Mixed	9072465	292.32	0.267505		SALT	Ry697	T4	Mixed	2788465	155.734	0.214945
CK	Ry713	T4	NSS	10938750	366.499	0.32232		SALT	Ry713	T4	NSS	3063455	148.778	0.22017
CK	Ry729	T4	Mixed	11269300	411.132	0.33507		SALT	Ry729	T4	Mixed	4384820	99.458	0.180265
CK	Ry732	T4	NSS	8892755	323.466	0.32217		SALT	Ry732	T4	NSS	1342305	69.5665	0.19195
CK	Ry737	T4	Mixed	8855975	304.255	0.2612		SALT	Ry737	T4	Mixed	1104995	72.165	0.171345
CK	S22	T4	NSS	8176965	299.25	0.3224		SALT	S22	T4	NSS	2984815	137.557	0.216595
CK	SC55	T4	Mixed	6135690	182.053	0.241535		SALT	SC55	T4	Mixed	2785120	146.148	0.24147
CK	Shen135	T4	Mixed	7984825	225.547	0.25005		SALT	Shen135	T4	Mixed	3075200	110.571	0.206255
CK	Shen5003	T4	NSS	8173780	230.484	0.242685		SALT	Shen5003	T4	NSS	1273375	49.8675	0.15071
CK	Si273	T4	NSS	6651570	199.125	0.2443		SALT	Si273	T4	NSS	3465980	139.159	0.214385
CK	Si434	T4	NSS	6681730	216.191	0.250985		SALT	Si434	T4	NSS	1494925	75.3135	0.17423
CK	Si444	T4	NSS	10654505	286.086	0.312915		SALT	Si444	T4	NSS	2096260	82.8875	0.18143
CK	SK	T4	Mixed	9446870	261.942	0.29951		SALT	SK	T4	Mixed	3134170	125.012	0.23862
CK	SW92E114	T4	TST	9181150	248.821	0.25596		SALT	SW92E114	T4	TST	1.52897e+06	65.047	0.17898
CK	Sy1035	T4	NSS	4328765	152.874	0.20177		SALT	Sy1035	T4	NSS	830908	53.451	0.15927
CK	Sy1039	T4	NSS	6865240	210.026	0.24182		SALT	Sy1039	T4	NSS	1829230	88.3405	0.191215
CK	Sy1052	T4	NSS	9019330	261.332	0.28736		SALT	Sy1052	T4	NSS	3172055	144.874	0.2193
CK	Sy1077	T4	Mixed	10706075	287.348	0.29787		SALT	Sy1077	T4	Mixed	3031255	142.672	0.236205
CK	Sy1128	T4	NSS	8217170	230.252	0.28528		SALT	Sy1128	T4	NSS	2823995	122.35	0.24841
CK	Sy998	T4	NSS	7977355	286.74	0.252215		SALT	Sy998	T4	NSS	4604995	179.534	0.220125
CK	Sy999	T4	NSS	3803970	268.414	0.223215		SALT	Sy999	T4	NSS	1216655	50.352	0.14217
CK	Tian77	T4	Mixed	6664745	246.143	0.22178		SALT	Tian77	T4	Mixed	1228973	63.275	0.171245
CK	Tie7922	T4	SS	6763400	278.814	0.25405		SALT	Tie7922	T4	SS	2506565	118.544	0.22051
CK	TT16	T4	Mixed	7421655	253.594	0.2692		SALT	TT16	T4	Mixed	889608	35.494	0.14606
CK	TY10	T4	Mixed	8176680	297.719	0.31602		SALT	TY10	T4	Mixed	4088960	167.135	0.24225
CK	TY11	T4	Mixed	5723575	319.565	0.214245		SALT	TY11	T4	Mixed	725400	39.2965	0.14876
CK	TY2	T4	Mixed	5628845	237.365	0.244375		SALT	TY2	T4	Mixed	1.6468e+06	88.088	0.17533
CK	TY9	T4	Mixed	3181620	248.411	0.240775		SALT	TY9	T4	Mixed	182003	27.7755	0.15986
CK	U8112	T4	SS	5974975	267.551	0.316145		SALT	U8112	T4	SS	590774	107.962	0.183545
CK	W138	T4	NSS	7154535	314.582	0.350305		SALT	W138	T4	NSS	2376955	140.408	0.208235
CK	Xi502	T4	NSS	7187835	234.189	0.28086		SALT	Xi502	T4	NSS	2417845	166.765	0.23229
CK	Xun971	T4	Mixed	7275725	276.737	0.23618		SALT	Xun971	T4	Mixed	484774	21.52	0.144895
CK	XZ698	T4	NSS	6365370	235.994	0.335595		SALT	XZ698	T4	NSS	2.22658e+06	124.376	0.21069
CK	Yan414	T4	Mixed	5335655	213.764	0.305935		SALT	Yan414	T4	Mixed	2671860	140.79	0.224885
CK	Ye107	T4	Mixed	4445760	173.871	0.24315		SALT	Ye107	T4	Mixed	1670160	192.007	0.20132
CK	Ye478	T4	Mixed	3622865	182.323	0.26083		SALT	Ye478	T4	Mixed	334550	28.4995	0.143435
CK	Ye515	T4	Mixed	5771350	225.834	0.241335		SALT	Ye515	T4	Mixed	1.94345e+06	117.348	0.229215
CK	Ye8001	T4	Mixed	6752955	214.202	0.249915		SALT	Ye8001	T4	Mixed	2748070	152.54	0.28351
CK	Yu374	T4	NSS	7938080	262.61	0.25196		SALT	Yu374	T4	NSS	4366980	180.951	0.279635
CK	Yu871	T4	NSS	6468120	218.521	0.218645		SALT	Yu871	T4	NSS	536497	23.626	0.1454
CK	Yun46	T4	TST	6698125	243.388	0.245815		SALT	Yun46	T4	TST	2365745	109.035	0.202045
CK	Z2018F	T4	Mixed	4081195	158.126	0.18558		SALT	Z2018F	T4	Mixed	932052	91.3145	0.19422
CK	ZB648	T4	NSS	4028025	186.468	0.271975		SALT	ZB648	T4	NSS	232454	99.2625	0.14727
CK	Zheng22	T4	Mixed	6841660	211.959	0.26408		SALT	Zheng22	T4	Mixed	1.47726e+06	117.155	0.210585
CK	Zheng28	T4	NSS	4354230	143.934	0.209905		SALT	Zheng28	T4	NSS	481540	23.6755	0.14836
CK	Zheng29	T4	Mixed	6829725	221.133	0.24175		SALT	Zheng29	T4	Mixed	4311525	195.416	0.287175
CK	Zheng30	T4	NSS	7071520	211.453	0.2673		SALT	Zheng30	T4	NSS	3264745	149.724	0.23558
CK	Zheng32	T4	SS	7206345	224.009	0.23362		SALT	Zheng32	T4	SS	2532575	131.994	0.2076
CK	Zheng35	T4	Mixed	8905950	286.385	0.2769		SALT	Zheng35	T4	Mixed	2753025	185.929	0.22656
CK	Zheng58	T4	NSS	8218245	234.983	0.219625		SALT	Zheng58	T4	NSS	1967470	66.2695	0.177825
CK	Zheng653	T4	NSS	10878595	206.494	0.271205		SALT	Zheng653	T4	NSS	3881810	135.103	0.26758
CK	Zhi41	T4	NSS	8849080	239.385	0.260105		SALT	Zhi41	T4	NSS	988832	60.798	0.1643
CK	Zhong69	T4	Mixed	6192945	200.88	0.252095		SALT	Zhong69	T4	Mixed	5376540	198.956	0.277515
CK	CIMBL13	T5	TST	8551675	296.669	0.35526		SALT	CIMBL13	T5	TST	3525365	176.841	0.251425
CK	CIMBL133	T5	TST	11841700	365.404	0.37464		SALT	CIMBL133	T5	TST	6386425	203.539	0.241355
CK	CIMBL138	T5	TST	9205280	359.175	0.407435		SALT	CIMBL138	T5	TST	3564535	153.485	0.20525
CK	CIMBL139	T5	TST	14377100	423.524	0.4282		SALT	CIMBL139	T5	TST	1801245	111.231	0.19905
CK	CIMBL14	T5	TST	9198570	288.575	0.428655		SALT	CIMBL14	T5	TST	3286290	210.237	0.22376
CK	CIMBL140	T5	TST	10975395	315.006	0.346955		SALT	CIMBL140	T5	TST	3473250	159.271	0.20749
CK	CIMBL141	T5	Mixed	15429500	462.308	0.40851		SALT	CIMBL141	T5	Mixed	9310545	296.857	0.26559
CK	CIMBL142	T5	TST	12494905	460.971	0.41736		SALT	CIMBL142	T5	TST	4694790	204.016	0.237965
CK	CIMBL143	T5	Mixed	8641480	304.75	0.3086		SALT	CIMBL143	T5	Mixed	1243045	52.7265	0.150305
CK	CIMBL145	T5	SS	12982650	316.055	0.32474		SALT	CIMBL145	T5	SS	4636025	131.352	0.20856
CK	CIMBL147	T5	TST	9929910	328.408	0.320085		SALT	CIMBL147	T5	TST	3453365	170.924	0.205815
CK	CIMBL148	T5	TST	15174650	387.481	0.354335		SALT	CIMBL148	T5	TST	5438330	236.029	0.23027
CK	CIMBL149	T5	TST	20025550	461.918	0.40185		SALT	CIMBL149	T5	TST	7626980	341.104	0.241575
CK	CIMBL15	T5	TST	10994550	473.188	0.43453		SALT	CIMBL15	T5	TST	7089600	196.392	0.307985
CK	CIMBL150	T5	TST	15616200	378.882	0.40908		SALT	CIMBL150	T5	TST	6027660	208.718	0.261725
CK	CIMBL151	T5	TST	16215700	403.743	0.3986		SALT	CIMBL151	T5	TST	6265060	246.671	0.25622
CK	CIMBL153	T5	TST	16261000	419.094	0.449285		SALT	CIMBL153	T5	TST	7084330	259.649	0.2586
CK	CIMBL154	T5	Mixed	12315150	410.512	0.427895		SALT	CIMBL154	T5	Mixed	4218810	213.598	0.22388
CK	CIMBL155	T5	TST	15841450	419.538	0.35651		SALT	CIMBL155	T5	TST	5689310	200.35	0.24998
CK	CIMBL157	T5	TST	18499600	455.266	0.38875		SALT	CIMBL157	T5	TST	8337550	247.25	0.252755
CK	CIMBL16	T5	TST	14518850	392.211	0.3421		SALT	CIMBL16	T5	TST	3622565	181.403	0.217915
CK	CIMBL17	T5	TST	17576250	432.469	0.370725		SALT	CIMBL17	T5	TST	8968655	214.463	0.26719
CK	CIMBL18	T5	TST	15459000	418.896	0.362695		SALT	CIMBL18	T5	TST	6509225	185.053	0.23625
CK	CIMBL19	T5	TST	18018450	474.547	0.40359		SALT	CIMBL19	T5	TST	6432050	235.597	0.267035
CK	CIMBL2	T5	TST	18555400	436.668	0.351085		SALT	CIMBL2	T5	TST	7192950	252.271	0.236725
CK	CIMBL21	T5	TST	16561800	391.769	0.377705		SALT	CIMBL21	T5	TST	4729015	204.964	0.22582
CK	CIMBL22	T5	TST	12788450	430.431	0.337735		SALT	CIMBL22	T5	TST	6173550	218.887	0.227035
CK	CIMBL25	T5	TST	15595750	335.577	0.409765		SALT	CIMBL25	T5	TST	5045890	179.505	0.24713
CK	CIMBL27	T5	TST	16937500	499.053	0.41463		SALT	CIMBL27	T5	TST	5376575	149.276	0.228815
CK	CIMBL32	T5	TST	14664100	467.545	0.446095		SALT	CIMBL32	T5	TST	9723445	230.589	0.294755
CK	CIMBL38	T5	TST	9478680	411.024	0.383135		SALT	CIMBL38	T5	TST	3379670	188.423	0.27755
CK	CIMBL39	T5	TST	5994670	296.529	0.314565		SALT	CIMBL39	T5	TST	1247250	67.221	0.17228
CK	CIMBL4	T5	TST	11400860	363.519	0.40325		SALT	CIMBL4	T5	TST	3072365	161.739	0.22161
CK	CIMBL40	T5	TST	16273500	455.257	0.449895		SALT	CIMBL40	T5	TST	10419785	313.344	0.34052
CK	CIMBL42	T5	TST	7759970	365.705	0.3048		SALT	CIMBL42	T5	TST	4198015	181.581	0.24381
CK	CIMBL44	T5	TST	10308340	309.992	0.374445		SALT	CIMBL44	T5	TST	5169680	223.157	0.292705
CK	CIMBL45	T5	Mixed	6253020	301.6	0.381405		SALT	CIMBL45	T5	Mixed	3.46349e+06	166.416	0.243
CK	CIMBL46	T5	TST	6387060	287.76	0.352375		SALT	CIMBL46	T5	TST	2241710	102.826	0.21831
CK	CIMBL48	T5	TST	10274250	340.395	0.405885		SALT	CIMBL48	T5	TST	1591185	90.046	0.19416
CK	CIMBL49	T5	TST	10353985	350.161	0.38585		SALT	CIMBL49	T5	TST	1797670	124.314	0.19855
CK	CIMBL5	T5	TST	9921095	362.11	0.358175		SALT	CIMBL5	T5	TST	3646030	217.167	0.245395
CK	CIMBL50	T5	TST	11158850	339.346	0.377075		SALT	CIMBL50	T5	TST	4723795	188.356	0.2633
CK	CIMBL51	T5	TST	13049450	419.764	0.44379		SALT	CIMBL51	T5	TST	5106410	173.714	0.255955
CK	CIMBL53	T5	TST	18600150	498.896	0.42236		SALT	CIMBL53	T5	TST	8393525	260.853	0.23666
CK	CIMBL55	T5	TST	13842800	439.32	0.37405		SALT	CIMBL55	T5	TST	2220590	131.982	0.198105
CK	CIMBL57	T5	TST	14431935	464.462	0.382365		SALT	CIMBL57	T5	TST	6766690	242.649	0.27318
CK	CIMBL58	T5	TST	14893750	399.278	0.40288		SALT	CIMBL58	T5	TST	4828345	185.012	0.28335
CK	CIMBL59	T5	TST	14359050	345.686	0.41263		SALT	CIMBL59	T5	TST	3526090	180.577	0.269105
CK	CIMBL6	T5	TST	8634525	358.397	0.449605		SALT	CIMBL6	T5	TST	3592420	162.096	0.245745
CK	CIMBL61	T5	TST	12366600	365.156	0.363455		SALT	CIMBL61	T5	TST	1810345	128.575	0.19393
CK	CIMBL62	T5	TST	18059750	405.104	0.423745		SALT	CIMBL62	T5	TST	5268490	187.459	0.27209
CK	CIMBL63	T5	TST	13278750	417.086	0.44913		SALT	CIMBL63	T5	TST	1353950	119.144	0.208765
CK	CIMBL65	T5	TST	15477400	416.238	0.418985		SALT	CIMBL65	T5	TST	6553210	235.471	0.237355
CK	CIMBL67	T5	TST	14234450	460.075	0.41493		SALT	CIMBL67	T5	TST	3984055	187.245	0.24945
CK	CIMBL7	T5	TST	16913050	377.557	0.43176		SALT	CIMBL7	T5	TST	4830070	257.762	0.265475
CK	CIMBL71	T5	TST	11411650	416.872	0.46535		SALT	CIMBL71	T5	TST	1977405	120.112	0.17986
CK	CIMBL72	T5	TST	10403650	337.198	0.32145		SALT	CIMBL72	T5	TST	1492060	62.128	0.177555
CK	CIMBL73	T5	TST	9814650	291.283	0.326565		SALT	CIMBL73	T5	TST	1535540	81.127	0.183085
CK	CIMBL74	T5	TST	11113635	352.486	0.33627		SALT	CIMBL74	T5	TST	2096220	135.129	0.21382
CK	CIMBL75	T5	TST	10709850	284.082	0.424325		SALT	CIMBL75	T5	TST	3828035	137.597	0.24986
CK	CIMBL77	T5	TST	17910100	351.76	0.40947		SALT	CIMBL77	T5	TST	4913790	223.041	0.227095
CK	CIMBL78	T5	TST	13563300	436.165	0.450795		SALT	CIMBL78	T5	TST	745520	191.096	0.181085
CK	CIMBL79	T5	TST	10350350	388.064	0.42415		SALT	CIMBL79	T5	TST	2033370	113.445	0.19513
CK	CIMBL81	T5	TST	9766360	343.87	0.371785		SALT	CIMBL81	T5	TST	1721935	126.635	0.20602
CK	CIMBL87	T5	TST	4826415	292.76	0.39269		SALT	CIMBL87	T5	TST	2717730	112.114	0.22257
CK	CIMBL88	T5	TST	10579435	323.735	0.34256		SALT	CIMBL88	T5	TST	1930403	150.322	0.19221
CK	CIMBL89	T5	Mixed	11503400	290.035	0.395255		SALT	CIMBL89	T5	Mixed	3809665	122.764	0.24432
CK	CIMBL90	T5	TST	9681130	288.69	0.3476		SALT	CIMBL90	T5	TST	4492741	169.785	0.24186
CK	CIMBL91	T5	TST	13131200	307.036	0.40884		SALT	CIMBL91	T5	TST	5258855	172.16	0.28335
CK	CIMBL92	T5	TST	9610535	263.927	0.381905		SALT	CIMBL92	T5	TST	3480650	133.606	0.235355
CK	CIMBL93	T5	TST	8590585	248.319	0.33296		SALT	CIMBL93	T5	TST	3148575	160.713	0.216525
CK	CIMBL94	T5	TST	9234495	269.372	0.32528		SALT	CIMBL94	T5	TST	4347775	220.03	0.241475
CK	CIMBL95	T5	Mixed	9924700	296.031	0.37078		SALT	CIMBL95	T5	Mixed	4840260	224.355	0.264615
CK	CIMBL96	T5	TST	10310435	314.572	0.317425		SALT	CIMBL96	T5	TST	6184500	276.28	0.31883
CK	CIMBL97	T5	TST	8821205	245.282	0.309335		SALT	CIMBL97	T5	TST	4266935	146.982	0.24416
CK	CIMBL98	T5	TST	10624850	258.84	0.355415		SALT	CIMBL98	T5	TST	3976825	141.925	0.234375
CK	CIMBL99	T5	TST	8720150	256.688	0.30176		SALT	CIMBL99	T5	TST	3408840	149.09	0.220075
CK	CML113	T5	TST	10550540	291.428	0.301915		SALT	CML113	T5	TST	5467640	280.255	0.24567
CK	CML114	T5	TST	9819200	292.558	0.29817		SALT	CML114	T5	TST	6552125	227.499	0.25132
CK	CML115	T5	Mixed	9119580	284.446	0.297525		SALT	CML115	T5	Mixed	2511510	134.697	0.22934
CK	CML116	T5	Mixed	10161370	253.231	0.329225		SALT	CML116	T5	Mixed	3275300	153.161	0.254905
CK	CML118	T5	Mixed	10654280	259.393	0.370635		SALT	CML118	T5	Mixed	3749415	168.294	0.28764
CK	CML121	T5	TST	7840690	290.489	0.333785		SALT	CML121	T5	TST	2838510	119.865	0.217225
CK	CML122	T5	TST	7060550	249.107	0.383445		SALT	CML122	T5	TST	1372311	140.269	0.311705
CK	CML166	T5	TST	8461580	300.302	0.38912		SALT	CML166	T5	TST	2574900	158.928	0.22253
CK	CML168	T5	TST	10122270	312.139	0.44265		SALT	CML168	T5	TST	3321120	250.469	0.25806
CK	D9B	T5	NSS	11314950	299.627	0.27475		SALT	D9B	T5	NSS	718870	194.192	0.17245
CK	D9H	T5	NSS	13460800	351.461	0.321155		SALT	D9H	T5	NSS	4054666	239.963	0.215415
CK	D9HS	T5	NSS	12878600	338.935	0.30483		SALT	D9HS	T5	NSS	3739580	193.249	0.2415
CK	GEMS47	T5	NSS	13682150	361.37	0.30087		SALT	GEMS47	T5	NSS	3305795	197.399	0.210385
CK	GEMS48	T5	NSS	13799700	377.842	0.347945		SALT	GEMS48	T5	NSS	4636740	245.967	0.269765
CK	GEMS5	T5	SS	16772450	407.911	0.39108		SALT	GEMS5	T5	SS	3757235	186.655	0.228
CK	GEMS50	T5	SS	14727650	413.042	0.30836		SALT	GEMS50	T5	SS	5449805	250.593	0.254425
CK	GEMS51	T5	SS	15840900	415.517	0.38313		SALT	GEMS51	T5	SS	4673000	165.999	0.227735
CK	GEMS52	T5	SS	16616300	425.076	0.340605		SALT	GEMS52	T5	SS	6086175	243.072	0.275325
CK	GEMS53	T5	SS	17493700	431.546	0.37546		SALT	GEMS53	T5	SS	5530665	179.566	0.26957
CK	GEMS54	T5	TST	16274550	361.935	0.36253		SALT	GEMS54	T5	TST	3874900	136.266	0.231095
CK	GEMS56	T5	NSS	16818700	432.724	0.33318		SALT	GEMS56	T5	NSS	7350445	291.163	0.27967
CK	GEMS59	T5	NSS	13365000	400.12	0.28687		SALT	GEMS59	T5	NSS	2777595	134.817	0.202165
CK	GEMS6	T5	SS	11449750	404.14	0.371		SALT	GEMS6	T5	SS	4616130	168.865	0.217715
CK	GEMS63	T5	SS	10738245	343.211	0.294705		SALT	GEMS63	T5	SS	1714635	166.078	0.174915
CK	GEMS9	T5	SS	12383750	319.887	0.26571		SALT	GEMS9	T5	SS	4295610	128.975	0.195485
CK	Gy1032	T5	NSS	20280200	481.861	0.3621		SALT	Gy1032	T5	NSS	2679920	92.202	0.192935
CK	Gy220	T5	NSS	13892150	419.917	0.369025		SALT	Gy220	T5	NSS	2123190	121.15	0.18411
CK	Gy237	T5	NSS	15224750	369.291	0.24789		SALT	Gy237	T5	NSS	2000385	60.1035	0.15946
CK	Gy246	T5	NSS	14221550	437.57	0.374025		SALT	Gy246	T5	NSS	2720170	84.126	0.170595
CK	Gy386	T5	NSS	12763950	372.751	0.366725		SALT	Gy386	T5	NSS	3180340	116.019	0.19169
CK	Gy462	T5	NSS	11420900	420.139	0.375865		SALT	Gy462	T5	NSS	3284200	194.515	0.21282
CK	Gy798	T5	NSS	11483600	478.593	0.400185		SALT	Gy798	T5	NSS	5568300	239.081	0.236135
CK	HB	T5	Mixed	18674900	507.015	0.434035		SALT	HB	T5	Mixed	6886650	169.683	0.19977
CK	HTH17	T5	Mixed	19910200	515.792	0.42969		SALT	HTH17	T5	Mixed	7991195	214.351	0.22812
CK	Hua832	T5	SS	14051050	429.097	0.481435		SALT	Hua832	T5	SS	2564010	166.749	0.204325
CK	HuangC	T5	NSS	11401505	434.334	0.381185		SALT	HuangC	T5	NSS	3674860	296.76	0.23124
CK	HZS	T5	Mixed	15262950	337.877	0.32593		SALT	HZS	T5	Mixed	2948850	97.472	0.17623
CK	IRF314	T5	NSS	18032250	356.142	0.35367		SALT	IRF314	T5	NSS	4530725	127.83	0.19686
CK	J4112	T5	Mixed	17682450	345.445	0.35402		SALT	J4112	T5	Mixed	5113115	143.397	0.223435
CK	J724	T5	Mixed	5598885	184.649	0.22629		SALT	J724	T5	Mixed	2932725	179.332	0.222415
CK	JH59	T5	NSS	15282250	301.651	0.27603		SALT	JH59	T5	NSS	5150445	148.18	0.20671
CK	Ji63	T5	NSS	18031000	347.652	0.381795		SALT	Ji63	T5	NSS	4208920	139.464	0.203695
CK	Ji842	T5	NSS	16684350	326.916	0.37834		SALT	Ji842	T5	NSS	8705515	191.244	0.29647
CK	Ji846	T5	NSS	9962285	288.688	0.325055		SALT	Ji846	T5	NSS	4700085	111.844	0.2011
CK	Ji853	T5	Mixed	9516985	294.125	0.25989		SALT	Ji853	T5	Mixed	5853360	167.442	0.22808
CK	Jiao51	T5	Mixed	13199550	328.563	0.35859		SALT	Jiao51	T5	Mixed	967995	33.2955	0.154605
CK	JY01	T5	NSS	16565750	332.322	0.443925		SALT	JY01	T5	NSS	6378870	150.681	0.251635
CK	K10	T5	NSS	12187250	341.796	0.389695		SALT	K10	T5	NSS	5251955	156.324	0.226075
CK	K12	T5	NSS	9225065	279.649	0.333765		SALT	K12	T5	NSS	3160955	104.258	0.193785
CK	K14	T5	NSS	8554140	264.098	0.25368		SALT	K14	T5	NSS	694628	26.471	0.14907
CK	K22	T5	NSS	9502565	276.637	0.312955		SALT	K22	T5	NSS	3479930	112.429	0.18382
CK	L3180	T5	Mixed	17976400	404.736	0.373455		SALT	L3180	T5	Mixed	10192695	262.973	0.2335
CK	Liao159	T5	Mixed	18035100	396.329	0.363835		SALT	Liao159	T5	Mixed	1416500	172.125	0.1994
CK	Liao5114	T5	Mixed	19089600	473.858	0.357345		SALT	Liao5114	T5	Mixed	5203800	202.512	0.224045
CK	Liao5262	T5	NSS	15918150	441.372	0.38335		SALT	Liao5262	T5	NSS	2968100	184.772	0.20783
CK	Liao5263	T5	NSS	11434050	359.43	0.30492		SALT	Liao5263	T5	NSS	1691635	48.858	0.168255
CK	LK11	T5	NSS	13459350	361.869	0.366165		SALT	LK11	T5	NSS	3863635	157.024	0.219555
CK	Lv28	T5	NSS	13924950	417.572	0.37727		SALT	Lv28	T5	NSS	4092435	284.633	0.227935
CK	Lx9801	T5	NSS	13606150	407.101	0.38688		SALT	Lx9801	T5	NSS	5797090	261.332	0.30798
CK	LXN	T5	NSS	11641350	403.478	0.35499		SALT	LXN	T5	NSS	5092040	283.156	0.234695
CK	LY	T5	TST	11379540	407.877	0.350175		SALT	LY	T5	TST	2319945	206.931	0.198785
CK	LY042	T5	NSS	12066495	402.613	0.37265		SALT	LY042	T5	NSS	1332860	80.9875	0.166225
CK	M153	T5	NSS	7091390	294.339	0.269785		SALT	M153	T5	NSS	3369470	121.242	0.19241
CK	M165	T5	NSS	7067570	372.007	0.29359		SALT	M165	T5	NSS	1012944	36.232	0.148745
CK	MN	T5	Mixed	13464300	378.514	0.415745		SALT	MN	T5	Mixed	1668320	81.6915	0.17545
CK	MO113	T5	NSS	11385350	345.221	0.331715		SALT	MO113	T5	NSS	3640645	181.697	0.21088
CK	MO17	T5	NSS	8870680	385.112	0.383225		SALT	MO17	T5	NSS	1927415	82.501	0.188105
CK	NMJT	T5	Mixed	11435400	388.825	0.366485		SALT	NMJT	T5	Mixed	1899635	145.918	0.17554
CK	P138	T5	NSS	13272350	356.226	0.343455		SALT	P138	T5	NSS	5987535	322.07	0.28892
CK	P178	T5	NSS	12430050	385.048	0.38768		SALT	P178	T5	NSS	4654820	175.436	0.23175
CK	Q1261	T5	NSS	8597705	360.205	0.31723		SALT	Q1261	T5	NSS	643910	35.793	0.157455
CK	Qi319	T5	NSS	11836050	382.103	0.35572		SALT	Qi319	T5	NSS	616486	29.8765	0.15254
CK	R08	T5	NSS	7417575	364.526	0.273475		SALT	R08	T5	NSS	2332965	137.779	0.175175
CK	R15	T5	NSS	10082480	406.572	0.37699		SALT	R15	T5	NSS	2192780	256.18	0.20249
CK	Ry697	T5	Mixed	12331400	413.752	0.34053		SALT	Ry697	T5	Mixed	4837040	209.554	0.238495
CK	Ry713	T5	NSS	17505200	406.986	0.375085		SALT	Ry713	T5	NSS	4776815	216.795	0.25421
CK	Ry729	T5	Mixed	19364950	438.55	0.399265		SALT	Ry729	T5	Mixed	2949560	127.816	0.18559
CK	Ry732	T5	NSS	13443300	481.486	0.420075		SALT	Ry732	T5	NSS	2008665	91.989	0.212925
CK	Ry737	T5	Mixed	12293900	414.329	0.33525		SALT	Ry737	T5	Mixed	1996930	170.626	0.18596
CK	S22	T5	NSS	12282400	407.422	0.377285		SALT	S22	T5	NSS	4842395	187.843	0.230035
CK	SC55	T5	Mixed	9806390	234.319	0.28666		SALT	SC55	T5	Mixed	4081620	144.79	0.246295
CK	Shen135	T5	Mixed	8397485	222.074	0.24616		SALT	Shen135	T5	Mixed	3713325	112.626	0.21906
CK	Shen5003	T5	NSS	11793070	279.991	0.28245		SALT	Shen5003	T5	NSS	1385250	62.9455	0.16233
CK	Si273	T5	NSS	10243370	257.338	0.274865		SALT	Si273	T5	NSS	4803485	227.335	0.24961
CK	Si434	T5	NSS	10529715	292.925	0.288245		SALT	Si434	T5	NSS	2348595	103.041	0.19055
CK	Si444	T5	NSS	15600550	358.683	0.34759		SALT	Si444	T5	NSS	2715275	288.368	0.237155
CK	SK	T5	Mixed	13788550	329.267	0.33232		SALT	SK	T5	Mixed	4065255	253.233	0.29859
CK	SW92E114	T5	TST	13054010	301.654	0.2928		SALT	SW92E114	T5	TST	1.74845e+06	115.185	0.20012
CK	Sy1035	T5	NSS	8539550	253.802	0.230585		SALT	Sy1035	T5	NSS	1321439	66.4085	0.167005
CK	Sy1039	T5	NSS	9244100	264.409	0.25277		SALT	Sy1039	T5	NSS	2410125	142.823	0.20908
CK	Sy1052	T5	NSS	13408550	338.38	0.32585		SALT	Sy1052	T5	NSS	4351230	264.361	0.247845
CK	Sy1077	T5	Mixed	14072700	323.814	0.360895		SALT	Sy1077	T5	Mixed	4352175	171.434	0.255695
CK	Sy1128	T5	NSS	12329300	284.84	0.35102		SALT	Sy1128	T5	NSS	3870125	237.976	0.31537
CK	Sy998	T5	NSS	12501770	385.622	0.29787		SALT	Sy998	T5	NSS	6552675	155.376	0.244245
CK	Sy999	T5	NSS	9592980	303.77	0.269525		SALT	Sy999	T5	NSS	1440365	97.073	0.17333
CK	Tian77	T5	Mixed	8826900	337.701	0.272265		SALT	Tian77	T5	Mixed	2183175	86.6265	0.1502
CK	Tie7922	T5	SS	10245335	355.833	0.31083		SALT	Tie7922	T5	SS	4408630	161.582	0.179725
CK	TT16	T5	Mixed	8753790	348.214	0.316965		SALT	TT16	T5	Mixed	1.088e+06	266.204	0.296455
CK	TY10	T5	Mixed	9948965	464.87	0.3855		SALT	TY10	T5	Mixed	5535720	98.6185	0.19213
CK	TY11	T5	Mixed	8890790	355.954	0.264905		SALT	TY11	T5	Mixed	999618	244.636	0.27363
CK	TY2	T5	Mixed	6247800	388.699	0.33128		SALT	TY2	T5	Mixed	2.62545e+06	184.523	0.318035
CK	TY9	T5	Mixed	5031100	290.202	0.27593		SALT	TY9	T5	Mixed	497332	146.285	0.192715
CK	U8112	T5	SS	8595495	306.581	0.423775		SALT	U8112	T5	SS	2576760	190.584	0.227895
CK	W138	T5	NSS	11480350	351.446	0.42042		SALT	W138	T5	NSS	4149615	241.893	0.27085
CK	Xi502	T5	NSS	9663105	286.082	0.33527		SALT	Xi502	T5	NSS	4867450	200.121	0.259415
CK	Xun971	T5	Mixed	9638870	327.16	0.274895		SALT	Xun971	T5	Mixed	509438	59.119	0.16217
CK	XZ698	T5	NSS	10241680	321.143	0.37324		SALT	XZ698	T5	NSS	3600400	201.763	0.24225
CK	Yan414	T5	Mixed	8068670	273.481	0.34667		SALT	Yan414	T5	Mixed	3674540	198.494	0.239255
CK	Ye107	T5	Mixed	7938000	246.425	0.29648		SALT	Ye107	T5	Mixed	4917110	215.256	0.21879
CK	Ye478	T5	Mixed	4479715	195.195	0.27852		SALT	Ye478	T5	Mixed	650863	64.7215	0.16005
CK	Ye515	T5	Mixed	8933530	293.065	0.31894		SALT	Ye515	T5	Mixed	3082645	265.173	0.293035
CK	Ye8001	T5	Mixed	9175915	259.287	0.291575		SALT	Ye8001	T5	Mixed	3876940	234.13	0.335765
CK	Yu374	T5	NSS	11094000	332.704	0.30831		SALT	Yu374	T5	NSS	5796355	245.732	0.328475
CK	Yu871	T5	NSS	9602100	279.486	0.279445		SALT	Yu871	T5	NSS	571372	118.258	0.17584
CK	Yun46	T5	TST	11016200	337.807	0.32233		SALT	Yun46	T5	TST	3.00488e+06	133.681	0.222665
CK	Z2018F	T5	Mixed	7413340	246.688	0.23361		SALT	Z2018F	T5	Mixed	2060550	180.332	0.22816
CK	ZB648	T5	NSS	4968315	209.93	0.30574		SALT	ZB648	T5	NSS	2107311	102.376	0.15428
CK	Zheng22	T5	Mixed	8666800	254.551	0.319435		SALT	Zheng22	T5	Mixed	2740070	168.125	0.25048
CK	Zheng28	T5	NSS	7272235	231.026	0.2456		SALT	Zheng28	T5	NSS	571792	25.9115	0.15175
CK	Zheng29	T5	Mixed	9621245	287.608	0.28831		SALT	Zheng29	T5	Mixed	5913590	244.454	0.311555
CK	Zheng30	T5	NSS	9470140	261.122	0.32028		SALT	Zheng30	T5	NSS	4113645	186.687	0.26157
CK	Zheng32	T5	SS	9542020	270.768	0.28286		SALT	Zheng32	T5	SS	3489950	164.76	0.226045
CK	Zheng35	T5	Mixed	13014500	361.464	0.322985		SALT	Zheng35	T5	Mixed	7957545	222.534	0.25677
CK	Zheng58	T5	NSS	10463740	293.777	0.260015		SALT	Zheng58	T5	NSS	2258635	77.59	0.179805
CK	Zheng653	T5	NSS	13656300	254.964	0.32732		SALT	Zheng653	T5	NSS	5255585	220.702	0.319175
CK	Zhi41	T5	NSS	9166350	239.009	0.299995		SALT	Zhi41	T5	NSS	1.62993e+06	197.739	0.19638
CK	Zhong69	T5	Mixed	10926195	297.421	0.32798		SALT	Zhong69	T5	Mixed	6345005	227.132	0.342125
CK	CIMBL13	T6	TST	11952700	401.909	0.393045		SALT	CIMBL13	T6	TST	4286065	287.468	0.338695
CK	CIMBL133	T6	TST	16684100	464.669	0.486105		SALT	CIMBL133	T6	TST	7241585	349.445	0.29308
CK	CIMBL138	T6	TST	15890000	371.772	0.47162		SALT	CIMBL138	T6	TST	6311180	223.497	0.238255
CK	CIMBL139	T6	TST	21789800	522.218	0.492595		SALT	CIMBL139	T6	TST	3917880	270.921	0.252145
CK	CIMBL14	T6	TST	12493950	485.827	0.53518		SALT	CIMBL14	T6	TST	7171720	263.183	0.29308
CK	CIMBL140	T6	TST	14943450	404.567	0.413205		SALT	CIMBL140	T6	TST	4522735	255.263	0.24111
CK	CIMBL141	T6	Mixed	23395000	503.367	0.46695		SALT	CIMBL141	T6	Mixed	12594450	409.055	0.315055
CK	CIMBL142	T6	TST	20856050	560.345	0.501815		SALT	CIMBL142	T6	TST	6923520	235.99	0.272705
CK	CIMBL143	T6	Mixed	15383200	366.178	0.422795		SALT	CIMBL143	T6	Mixed	1435875	162.024	0.17774
CK	CIMBL145	T6	SS	15405250	384.074	0.400635		SALT	CIMBL145	T6	SS	5121995	232.256	0.260045
CK	CIMBL147	T6	TST	15149950	467.652	0.432415		SALT	CIMBL147	T6	TST	5661540	211.929	0.23983
CK	CIMBL148	T6	TST	20182650	521.122	0.466435		SALT	CIMBL148	T6	TST	8475495	273.943	0.2578
CK	CIMBL149	T6	TST	27033700	597.649	0.463575		SALT	CIMBL149	T6	TST	11665435	403.425	0.336955
CK	CIMBL15	T6	TST	25146100	574.979	0.456475		SALT	CIMBL15	T6	TST	7689290	298.704	0.36428
CK	CIMBL150	T6	TST	21277550	428.798	0.48013		SALT	CIMBL150	T6	TST	7758900	299.873	0.31942
CK	CIMBL151	T6	TST	20866300	509.19	0.541305		SALT	CIMBL151	T6	TST	9048245	340.957	0.32836
CK	CIMBL153	T6	TST	19863400	554.503	0.492345		SALT	CIMBL153	T6	TST	8859260	379.312	0.30939
CK	CIMBL154	T6	Mixed	21078600	507.217	0.475715		SALT	CIMBL154	T6	Mixed	7121995	351.993	0.302385
CK	CIMBL155	T6	TST	22845450	503.522	0.502865		SALT	CIMBL155	T6	TST	7744845	389.261	0.31907
CK	CIMBL157	T6	TST	22567900	582.874	0.43081		SALT	CIMBL157	T6	TST	10911590	363.67	0.33286
CK	CIMBL16	T6	TST	17920800	585.784	0.4954		SALT	CIMBL16	T6	TST	6590325	292.18	0.2764
CK	CIMBL17	T6	TST	24014200	599.587	0.45314		SALT	CIMBL17	T6	TST	9805425	350.796	0.32097
CK	CIMBL18	T6	TST	21082750	557.549	0.475935		SALT	CIMBL18	T6	TST	8563685	309.005	0.291745
CK	CIMBL19	T6	TST	28037850	574.083	0.473795		SALT	CIMBL19	T6	TST	7721160	396.099	0.33247
CK	CIMBL2	T6	TST	24040900	562.685	0.50059		SALT	CIMBL2	T6	TST	9532075	352.231	0.2838
CK	CIMBL21	T6	TST	21549900	594.083	0.523995		SALT	CIMBL21	T6	TST	7125640	323.601	0.26719
CK	CIMBL22	T6	TST	20800550	641.119	0.488475		SALT	CIMBL22	T6	TST	7309430	298.188	0.25218
CK	CIMBL25	T6	TST	17317750	659.99	0.48677		SALT	CIMBL25	T6	TST	7163080	223.394	0.27566
CK	CIMBL27	T6	TST	26872250	554.199	0.54493		SALT	CIMBL27	T6	TST	6496605	211.339	0.27478
CK	CIMBL32	T6	TST	23550100	534.365	0.53753		SALT	CIMBL32	T6	TST	9778680	365.459	0.35496
CK	CIMBL38	T6	TST	14443050	426.172	0.4664		SALT	CIMBL38	T6	TST	5552835	374.899	0.33485
CK	CIMBL39	T6	TST	8901755	355.636	0.423175		SALT	CIMBL39	T6	TST	1779060	148.038	0.1948
CK	CIMBL4	T6	TST	15426100	446.844	0.46679		SALT	CIMBL4	T6	TST	4404705	307.193	0.28909
CK	CIMBL40	T6	TST	22183450	497.394	0.517385		SALT	CIMBL40	T6	TST	12431115	378.638	0.384925
CK	CIMBL42	T6	TST	12689800	438.814	0.38733		SALT	CIMBL42	T6	TST	5349515	261.326	0.27508
CK	CIMBL44	T6	TST	13055700	377.099	0.45231		SALT	CIMBL44	T6	TST	7854160	260.802	0.332095
CK	CIMBL45	T6	Mixed	12077700	356.586	0.47305		SALT	CIMBL45	T6	Mixed	5206935	201.928	0.285085
CK	CIMBL46	T6	TST	11026110	358.401	0.457105		SALT	CIMBL46	T6	TST	2965250	139.47	0.266975
CK	CIMBL48	T6	TST	15921100	370.675	0.51765		SALT	CIMBL48	T6	TST	2535305	187.72	0.21763
CK	CIMBL49	T6	TST	14139300	399.676	0.43013		SALT	CIMBL49	T6	TST	4184625	200.732	0.21498
CK	CIMBL5	T6	TST	14047750	380.833	0.478635		SALT	CIMBL5	T6	TST	6911795	229.049	0.31482
CK	CIMBL50	T6	TST	15763000	416.391	0.502675		SALT	CIMBL50	T6	TST	6427390	236.8	0.329165
CK	CIMBL51	T6	TST	22891850	473.122	0.4726		SALT	CIMBL51	T6	TST	5714165	247.624	0.329505
CK	CIMBL53	T6	TST	26389450	565.49	0.53899		SALT	CIMBL53	T6	TST	8159945	335.072	0.30358
CK	CIMBL55	T6	TST	22271000	516.976	0.55319		SALT	CIMBL55	T6	TST	4562245	288.723	0.26448
CK	CIMBL57	T6	TST	23207800	534.919	0.55619		SALT	CIMBL57	T6	TST	7809985	394.841	0.33292
CK	CIMBL58	T6	TST	22500600	558.699	0.534445		SALT	CIMBL58	T6	TST	5941330	343.074	0.323805
CK	CIMBL59	T6	TST	19516450	450.467	0.49723		SALT	CIMBL59	T6	TST	5972350	274.293	0.330175
CK	CIMBL6	T6	TST	17045000	421.065	0.490475		SALT	CIMBL6	T6	TST	4875885	239.414	0.30333
CK	CIMBL61	T6	TST	17777200	424.272	0.53646		SALT	CIMBL61	T6	TST	3310715	322.582	0.249645
CK	CIMBL62	T6	TST	24768700	487.519	0.4716		SALT	CIMBL62	T6	TST	7621460	219.058	0.302195
CK	CIMBL63	T6	TST	20636600	495.784	0.45799		SALT	CIMBL63	T6	TST	3711210	318.064	0.28482
CK	CIMBL65	T6	TST	21136150	505.252	0.56095		SALT	CIMBL65	T6	TST	7060440	201.282	0.268825
CK	CIMBL67	T6	TST	22843900	474.575	0.51691		SALT	CIMBL67	T6	TST	5716985	274.072	0.301915
CK	CIMBL7	T6	TST	21803000	524.678	0.534165		SALT	CIMBL7	T6	TST	9851440	248.675	0.29436
CK	CIMBL71	T6	TST	21312700	482.482	0.51751		SALT	CIMBL71	T6	TST	3046520	155.617	0.188335
CK	CIMBL72	T6	TST	14429750	447.549	0.51173		SALT	CIMBL72	T6	TST	1682070	207.018	0.215735
CK	CIMBL73	T6	TST	9771100	469.597	0.5449		SALT	CIMBL73	T6	TST	2965735	119.425	0.18294
CK	CIMBL74	T6	TST	16479250	459.556	0.45978		SALT	CIMBL74	T6	TST	3933645	246.416	0.249035
CK	CIMBL75	T6	TST	11704450	399.233	0.429205		SALT	CIMBL75	T6	TST	4624225	231.798	0.31637
CK	CIMBL77	T6	TST	19291950	445.024	0.45707		SALT	CIMBL77	T6	TST	6676020	319.077	0.295145
CK	CIMBL78	T6	TST	22362250	396.64	0.491315		SALT	CIMBL78	T6	TST	4.81553e+06	351.664	0.26332
CK	CIMBL79	T6	TST	15552900	585.575	0.54887		SALT	CIMBL79	T6	TST	3117135	209.373	0.236025
CK	CIMBL81	T6	TST	14294250	408.307	0.48293		SALT	CIMBL81	T6	TST	3078055	276.336	0.29787
CK	CIMBL87	T6	TST	8788750	355.505	0.46751		SALT	CIMBL87	T6	TST	3237425	250.826	0.28366
CK	CIMBL88	T6	TST	15017800	365.748	0.414895		SALT	CIMBL88	T6	TST	4553150	233.059	0.26898
CK	CIMBL89	T6	Mixed	16518800	374.305	0.4584		SALT	CIMBL89	T6	Mixed	4648395	169.422	0.29761
CK	CIMBL90	T6	TST	12920800	357.916	0.40289		SALT	CIMBL90	T6	TST	6370440	290.368	0.339775
CK	CIMBL91	T6	TST	15623850	355.889	0.46535		SALT	CIMBL91	T6	TST	5680335	223.079	0.357515
CK	CIMBL92	T6	TST	10887200	278.859	0.45478		SALT	CIMBL92	T6	TST	4108180	172.127	0.26091
CK	CIMBL93	T6	TST	11857850	310.851	0.40841		SALT	CIMBL93	T6	TST	4533350	171.053	0.24193
CK	CIMBL94	T6	TST	11520370	291.801	0.40052		SALT	CIMBL94	T6	TST	6513465	259.789	0.327345
CK	CIMBL95	T6	Mixed	14154400	331.962	0.46256		SALT	CIMBL95	T6	Mixed	6980535	261.08	0.35317
CK	CIMBL96	T6	TST	15245250	383.967	0.406755		SALT	CIMBL96	T6	TST	9734965	338.937	0.36178
CK	CIMBL97	T6	TST	13969500	349.581	0.408765		SALT	CIMBL97	T6	TST	4526220	273.596	0.35298
CK	CIMBL98	T6	TST	13417300	309.332	0.40902		SALT	CIMBL98	T6	TST	4946710	203.491	0.293005
CK	CIMBL99	T6	TST	13210825	319.082	0.42632		SALT	CIMBL99	T6	TST	4527975	249.887	0.293015
CK	CML113	T6	TST	14361650	335.144	0.398455		SALT	CML113	T6	TST	8508205	315.127	0.3172
CK	CML114	T6	TST	15122500	372.868	0.394535		SALT	CML114	T6	TST	7343695	326.977	0.320245
CK	CML115	T6	Mixed	12448150	349.37	0.37927		SALT	CML115	T6	Mixed	3797740	307.087	0.267775
CK	CML116	T6	Mixed	14978400	346.974	0.41847		SALT	CML116	T6	Mixed	4908205	271.625	0.30919
CK	CML118	T6	Mixed	17121150	349.261	0.45069		SALT	CML118	T6	Mixed	5134535	290.585	0.36544
CK	CML121	T6	TST	12412800	371.824	0.40037		SALT	CML121	T6	TST	3109500	193.924	0.24927
CK	CML122	T6	TST	11170580	315.654	0.44983		SALT	CML122	T6	TST	2126035	298.146	0.39324
CK	CML166	T6	TST	11402175	367.959	0.452825		SALT	CML166	T6	TST	4065615	285.538	0.29402
CK	CML168	T6	TST	15994150	413.353	0.485		SALT	CML168	T6	TST	7882475	253.222	0.32796
CK	D9B	T6	NSS	16784050	404.395	0.31709		SALT	D9B	T6	NSS	4.92797e+06	195.823	0.198835
CK	D9H	T6	NSS	20475200	422.202	0.38714		SALT	D9H	T6	NSS	6566385	323.813	0.302335
CK	D9HS	T6	NSS	20236450	427.796	0.379455		SALT	D9HS	T6	NSS	5949055	323.503	0.29842
CK	GEMS47	T6	NSS	16521600	423.363	0.34002		SALT	GEMS47	T6	NSS	8217795	252.118	0.2278
CK	GEMS48	T6	NSS	17776000	429.26	0.44796		SALT	GEMS48	T6	NSS	9804310	332.87	0.316355
CK	GEMS5	T6	SS	24156050	452.761	0.48706		SALT	GEMS5	T6	SS	5844295	329.098	0.350375
CK	GEMS50	T6	SS	19080700	516.429	0.50696		SALT	GEMS50	T6	SS	9458485	301.44	0.315235
CK	GEMS51	T6	SS	19547300	460.257	0.497695		SALT	GEMS51	T6	SS	5988650	308.03	0.29705
CK	GEMS52	T6	SS	24324050	438.252	0.422475		SALT	GEMS52	T6	SS	10762345	358.893	0.348295
CK	GEMS53	T6	SS	25430300	513.402	0.48858		SALT	GEMS53	T6	SS	6924875	390.947	0.34703
CK	GEMS54	T6	TST	20443550	419.341	0.415325		SALT	GEMS54	T6	TST	6493115	350.139	0.28542
CK	GEMS56	T6	NSS	23120650	454.149	0.50862		SALT	GEMS56	T6	NSS	10322595	406.906	0.3336
CK	GEMS59	T6	NSS	21014200	473.901	0.41039		SALT	GEMS59	T6	NSS	4428015	284.151	0.26241
CK	GEMS6	T6	SS	17302000	471.029	0.429705		SALT	GEMS6	T6	SS	6648760	331.457	0.254085
CK	GEMS63	T6	SS	16195150	474.485	0.37461		SALT	GEMS63	T6	SS	4694850	308.983	0.214415
CK	GEMS9	T6	SS	16065100	471.253	0.31316		SALT	GEMS9	T6	SS	5525760	213.441	0.217685
CK	Gy1032	T6	NSS	25836950	521.978	0.4158		SALT	Gy1032	T6	NSS	3366510	408.814	0.35796
CK	Gy220	T6	NSS	21873050	674.176	0.526965		SALT	Gy220	T6	NSS	4101935	203.755	0.216925
CK	Gy237	T6	NSS	21551450	520.427	0.37143		SALT	Gy237	T6	NSS	1961435	163.374	0.17831
CK	Gy246	T6	NSS	24254700	541.718	0.48077		SALT	Gy246	T6	NSS	2815775	171.982	0.17991
CK	Gy386	T6	NSS	16360000	510.487	0.46972		SALT	Gy386	T6	NSS	3543775	260.766	0.21837
CK	Gy462	T6	NSS	16143150	477.075	0.467845		SALT	Gy462	T6	NSS	6898025	349.406	0.294075
CK	Gy798	T6	NSS	19163700	560.207	0.48436		SALT	Gy798	T6	NSS	8887350	280.207	0.27273
CK	HB	T6	Mixed	27660100	600.77	0.467785		SALT	HB	T6	Mixed	5264620	222.378	0.24935
CK	HTH17	T6	Mixed	31381650	616.716	0.511725		SALT	HTH17	T6	Mixed	8189905	424.694	0.302495
CK	Hua832	T6	SS	21862350	592.118	0.53418		SALT	Hua832	T6	SS	6785065	343.865	0.24289
CK	HuangC	T6	NSS	18180050	545.491	0.4916		SALT	HuangC	T6	NSS	12878230	409.123	0.291465
CK	HZS	T6	Mixed	22696300	424.298	0.404765		SALT	HZS	T6	Mixed	4534470	144.679	0.198845
CK	IRF314	T6	NSS	26624750	494.381	0.39938		SALT	IRF314	T6	NSS	8317425	219.233	0.22125
CK	J4112	T6	Mixed	23869350	451.889	0.428085		SALT	J4112	T6	Mixed	8203860	241.136	0.265545
CK	J724	T6	Mixed	11971250	349.524	0.289835		SALT	J724	T6	Mixed	5204485	268.049	0.27934
CK	JH59	T6	NSS	21849100	404.535	0.370585		SALT	JH59	T6	NSS	7273255	207.958	0.2307
CK	Ji63	T6	NSS	29917650	488.233	0.488005		SALT	Ji63	T6	NSS	6934805	222.241	0.247895
CK	Ji842	T6	NSS	24255150	406.538	0.47118		SALT	Ji842	T6	NSS	11477000	244.114	0.357895
CK	Ji846	T6	NSS	14522000	381.889	0.408		SALT	Ji846	T6	NSS	7663725	213.744	0.2143
CK	Ji853	T6	Mixed	14842800	391.608	0.331325		SALT	Ji853	T6	Mixed	7837345	215.192	0.267965
CK	Jiao51	T6	Mixed	17456650	382.509	0.404675		SALT	Jiao51	T6	Mixed	1.28588e+06	48.494	0.158285
CK	JY01	T6	NSS	24467250	426.577	0.50266		SALT	JY01	T6	NSS	9383010	224.714	0.298605
CK	K10	T6	NSS	21479400	403.423	0.475975		SALT	K10	T6	NSS	6791920	202.56	0.262715
CK	K12	T6	NSS	14905100	373.07	0.393195		SALT	K12	T6	NSS	8264040	275.548	0.244215
CK	K14	T6	NSS	15310750	370.098	0.34885		SALT	K14	T6	NSS	704756	27.9445	0.149015
CK	K22	T6	NSS	21909850	488.936	0.40637		SALT	K22	T6	NSS	3348825	105.43	0.18489
CK	L3180	T6	Mixed	23792250	525.168	0.418175		SALT	L3180	T6	Mixed	10110440	274.45	0.24827
CK	Liao159	T6	Mixed	22404050	413.282	0.35487		SALT	Liao159	T6	Mixed	4637410	311.747	0.253845
CK	Liao5114	T6	Mixed	28496100	446.664	0.4316		SALT	Liao5114	T6	Mixed	7727155	378.175	0.331845
CK	Liao5262	T6	NSS	23102300	417.664	0.4384		SALT	Liao5262	T6	NSS	5957030	199.963	0.275325
CK	Liao5263	T6	NSS	14614600	488.353	0.49543		SALT	Liao5263	T6	NSS	1560715	172.497	0.218025
CK	LK11	T6	NSS	18688400	432.409	0.46297		SALT	LK11	T6	NSS	4581980	330.301	0.275605
CK	Lv28	T6	NSS	18448700	467.716	0.487885		SALT	Lv28	T6	NSS	8745020	362.297	0.278865
CK	Lx9801	T6	NSS	18036650	519.37	0.475135		SALT	Lx9801	T6	NSS	9496455	331.825	0.349505
CK	LXN	T6	NSS	15719150	484.947	0.47405		SALT	LXN	T6	NSS	8274575	331.118	0.308715
CK	LY	T6	TST	17145200	461.212	0.35874		SALT	LY	T6	TST	5548610	383.418	0.2673
CK	LY042	T6	NSS	17754100	431.449	0.35516		SALT	LY042	T6	NSS	1872175	193.435	0.195315
CK	M153	T6	NSS	8682720	480.712	0.372565		SALT	M153	T6	NSS	3333760	188.579	0.21445
CK	M165	T6	NSS	11873100	496.28	0.4171		SALT	M165	T6	NSS	858338	220.398	0.16975
CK	MN	T6	Mixed	18771500	408.499	0.43025		SALT	MN	T6	Mixed	2514155	169.72	0.228485
CK	MO113	T6	NSS	14692200	540.68	0.43604		SALT	MO113	T6	NSS	5418825	193.889	0.225955
CK	MO17	T6	NSS	16097450	426.377	0.47623		SALT	MO17	T6	NSS	2346790	172.43	0.202405
CK	NMJT	T6	Mixed	15907150	417.491	0.398505		SALT	NMJT	T6	Mixed	5978645	168.286	0.22433
CK	P138	T6	NSS	15111000	495.697	0.43044		SALT	P138	T6	NSS	11602325	308.148	0.331585
CK	P178	T6	NSS	18292450	465.492	0.427095		SALT	P178	T6	NSS	5871650	282.672	0.297055
CK	Q1261	T6	NSS	12130700	422.728	0.40502		SALT	Q1261	T6	NSS	845924	78.945	0.176185
CK	Qi319	T6	NSS	16203700	482.385	0.417535		SALT	Qi319	T6	NSS	709854	36.036	0.159645
CK	R08	T6	NSS	11432265	442.187	0.38534		SALT	R08	T6	NSS	3674055	225.929	0.203065
CK	R15	T6	NSS	16773700	456.163	0.47044		SALT	R15	T6	NSS	8517715	287.542	0.276135
CK	Ry697	T6	Mixed	19196800	466.517	0.43502		SALT	Ry697	T6	Mixed	6851730	408.477	0.32069
CK	Ry713	T6	NSS	19819450	492.911	0.46882		SALT	Ry713	T6	NSS	7366345	330.48	0.314125
CK	Ry729	T6	Mixed	21868350	553.832	0.46325		SALT	Ry729	T6	Mixed	3653145	346.587	0.23188
CK	Ry732	T6	NSS	23464500	531.862	0.47231		SALT	Ry732	T6	NSS	2687960	329.143	0.277085
CK	Ry737	T6	Mixed	18017300	522.29	0.438765		SALT	Ry737	T6	Mixed	4638815	294.908	0.22637
CK	S22	T6	NSS	17948650	480.587	0.44866		SALT	S22	T6	NSS	6418885	367.321	0.28539
CK	SC55	T6	Mixed	13309050	302.461	0.363305		SALT	SC55	T6	Mixed	4004260	282.286	0.27605
CK	Shen135	T6	Mixed	16274600	395.246	0.314085		SALT	Shen135	T6	Mixed	3671245	284.095	0.297165
CK	Shen5003	T6	NSS	18328000	387.412	0.339455		SALT	Shen5003	T6	NSS	1705835	251.548	0.20918
CK	Si273	T6	NSS	15942400	369.649	0.363285		SALT	Si273	T6	NSS	7913330	297.94	0.29481
CK	Si434	T6	NSS	16974100	431.353	0.368645		SALT	Si434	T6	NSS	3259575	160.088	0.23845
CK	Si444	T6	NSS	21511950	434.502	0.418935		SALT	Si444	T6	NSS	10778150	414.741	0.289765
CK	SK	T6	Mixed	22666550	471.086	0.461155		SALT	SK	T6	Mixed	8794320	269.093	0.33849
CK	SW92E114	T6	TST	16120650	375.851	0.38766		SALT	SW92E114	T6	TST	3101030	241.421	0.24344
CK	Sy1035	T6	NSS	12369850	326.064	0.302785		SALT	Sy1035	T6	NSS	1.65355e+06	175.219	0.18723
CK	Sy1039	T6	NSS	15248300	375.904	0.36068		SALT	Sy1039	T6	NSS	3936905	250.712	0.25234
CK	Sy1052	T6	NSS	24298000	516.688	0.410385		SALT	Sy1052	T6	NSS	8454015	367.619	0.316755
CK	Sy1077	T6	Mixed	21760650	494.788	0.399255		SALT	Sy1077	T6	Mixed	5434925	330.344	0.298885
CK	Sy1128	T6	NSS	13477700	333.358	0.396695		SALT	Sy1128	T6	NSS	7887955	297.074	0.368625
CK	Sy998	T6	NSS	17234100	508.401	0.39249		SALT	Sy998	T6	NSS	5683420	299.042	0.27349
CK	Sy999	T6	NSS	11395600	518.293	0.4095		SALT	Sy999	T6	NSS	2813410	57.4615	0.170615
CK	Tian77	T6	Mixed	13483600	468.093	0.368925		SALT	Tian77	T6	Mixed	2.31988e+06	139.278	0.188145
CK	Tie7922	T6	SS	13645450	468.118	0.39005		SALT	Tie7922	T6	SS	4236835	251.887	0.29783
CK	TT16	T6	Mixed	12123650	497.874	0.362115		SALT	TT16	T6	Mixed	9173560	130.269	0.183735
CK	TY10	T6	Mixed	17743250	462.202	0.44905		SALT	TY10	T6	Mixed	2895846	325.082	0.35646
CK	TY11	T6	Mixed	10410125	566.508	0.390715		SALT	TY11	T6	Mixed	7082695	191.683	0.228055
CK	TY2	T6	Mixed	12393600	478.757	0.466935		SALT	TY2	T6	Mixed	2492295	238.572	0.273115
CK	TY9	T6	Mixed	6378905	430.43	0.485865		SALT	TY9	T6	Mixed	3679325	205.606	0.219525
CK	U8112	T6	SS	12781450	446.436	0.48264		SALT	U8112	T6	SS	5133015	259.446	0.38733
CK	W138	T6	NSS	16361100	469.505	0.476665		SALT	W138	T6	NSS	6491850	364.957	0.380995
CK	Xi502	T6	NSS	14876250	373.926	0.43079		SALT	Xi502	T6	NSS	6032470	310.438	0.32309
CK	Xun971	T6	Mixed	18564900	504.231	0.36869		SALT	Xun971	T6	Mixed	1448324	151.019	0.176195
CK	XZ698	T6	NSS	13259900	372.812	0.43238		SALT	XZ698	T6	NSS	6018415	278.988	0.29617
CK	Yan414	T6	Mixed	13229195	333.667	0.426345		SALT	Yan414	T6	Mixed	5317290	295.904	0.284415
CK	Ye107	T6	Mixed	12069050	322.719	0.36388		SALT	Ye107	T6	Mixed	5579320	321.341	0.293435
CK	Ye478	T6	Mixed	8304455	306.654	0.340325		SALT	Ye478	T6	Mixed	1476000	171.992	0.18247
CK	Ye515	T6	Mixed	12126600	353.998	0.356995		SALT	Ye515	T6	Mixed	8060080	223.767	0.290635
CK	Ye8001	T6	Mixed	13380100	313.496	0.393595		SALT	Ye8001	T6	Mixed	7013175	269.103	0.39826
CK	Yu374	T6	NSS	12972400	401.849	0.398045		SALT	Yu374	T6	NSS	8661715	300.134	0.40243
CK	Yu871	T6	NSS	14277700	360.88	0.4059		SALT	Yu871	T6	NSS	2.92088e+06	232.882	0.228335
CK	Yun46	T6	TST	15635300	399.413	0.39604		SALT	Yun46	T6	TST	3828863	222.73	0.26182
CK	Z2018F	T6	Mixed	13286150	394.46	0.305885		SALT	Z2018F	T6	Mixed	4337115	235.31	0.294255
CK	ZB648	T6	NSS	9659570	325.163	0.371165		SALT	ZB648	T6	NSS	2159771	107.387	0.171495
CK	Zheng22	T6	Mixed	13364900	312.164	0.395885		SALT	Zheng22	T6	Mixed	4349600	220.393	0.3344
CK	Zheng28	T6	NSS	7361700	245.526	0.282325		SALT	Zheng28	T6	NSS	617809	55.777	0.16612
CK	Zheng29	T6	Mixed	13594300	372.19	0.326575		SALT	Zheng29	T6	Mixed	7689315	288.931	0.35681
CK	Zheng30	T6	NSS	12174650	295.226	0.39349		SALT	Zheng30	T6	NSS	5281265	260.705	0.340805
CK	Zheng32	T6	SS	15710900	346.096	0.37608		SALT	Zheng32	T6	SS	4517040	284.613	0.27547
CK	Zheng35	T6	Mixed	12917550	361.638	0.347595		SALT	Zheng35	T6	Mixed	8340115	273.024	0.297375
CK	Zheng58	T6	NSS	11317950	322.326	0.29332		SALT	Zheng58	T6	NSS	2206810	241.607	0.21605
CK	Zheng653	T6	NSS	20462700	342.868	0.40712		SALT	Zheng653	T6	NSS	8489855	275.817	0.404715
CK	Zhi41	T6	NSS	14344650	335.774	0.39045		SALT	Zhi41	T6	NSS	5528480	231.417	0.266205
CK	Zhong69	T6	Mixed	13035500	340.752	0.35179		SALT	Zhong69	T6	Mixed	7689190	298.019	0.41684
